# Supplementary material for: Evaluation of novel glucose-related blood biomarkers for predicting in-hospital mortality in patients with acute ischemic stroke
Source: PLoS One. 2025 May 21;20(5):e0324291. doi: 10.1371/journal.pone.0324291 (PMC12094732; doi:10.1371/journal.pone.0324291)
Supplement: S1 File — (XLSX) [file pone.0324291.s001.xlsx]

## Sheet: Sheet1
ID	Treatment	ASA	Oral Antico	rt_PA	MT	Ventilator	Pallative	Inh Mortality	U/D	HT	DM	DLP	CVA	Gout	CKD	Other	UGIB	UTI	Pneumonia	Complications	HT	Cardioembo	Sepsis	Stay	SBP	DBP	Severity	NIHSS	mRS	DTX	Glu_HbA1c	Glu_Alb	GP	GluKid	TyG	GB	Glucose	BUN	CRE	eGFR(17840)	eGFR(17841)	eGFR(17842)	eGFR(17843)	eGFR	Albumin	Sodium	Potassium	Chloride	CO2
S1	1	1	0	0	0	0	0	1	0	1	0	0	1	0	0	0	0	0	0	0	0	0	0	5	122	75	2	5	4	105	16.7925	22.8205	20.2733	8.2102	9612	1041.3	89	11.7	0.71					126.83	3.9	137.3	4.39	106.1	23.8
S2	1	1	0	0	0	0	0	1	0	1	1	0	0	0	0	0	0	0	0	0	0	0	0	2	183	89	1	3	2	130	18.0851	23.6111	22.2513	13.6857	5865	1096.5	85	12.9	0.71					80.12	3.6	137.9	3.82	101.3	27.1
S3	1	1	0	0	0	0	0	1	0	0	0	0	1	0	0	0	0	0	0	0	0	0	0	3	169	106	1	2	1	167	16.2069	24.7368	23.3251	10.2979	19364	1005.8	94	10.7	0.83			97.67		97.67	3.8	135.5	4.03	102.5	25.3
S4	1	1	0	0	0	0	0	1	0	1	0	1	0	1	0	0	0	0	0	0	0	0	0	2	141	80	1	3	1	108	15.2632	21.75	23.5772	11.8628	6873	1078.8	87	12.4	0.89			90.94		90.94	4	138.6	3.69	105.3	26.6
S5	1	1	0	0	0	0	0	1	0	1	0	0	0	0	0	0	0	0	0	0	0	0	0	3	202	97	1	3	1	128	17	26.8421	28.3333	16.5694	14076	1458.6	102	14.3	0.96					88.03	3.8	137.1	3.6	102.2	28.1
S6	1	1	0	0	0	0	0	1	0	1	0	0	0	0	0	0	0	0	0	0	0	0	0	4	195	103	2	11	4	102	17.9245	24.359	29.052	21.2456	6365	1767	95	18.6	0.8			83.17		83.17	3.9	139.5	3.27	107	21.9
S7	1	1	0	0	0	0	0	1	0	1	0	0	1	0	0	0	0	0	0	0	0	0	0	9	190	104	1	1	0	106	13.9623	18.9744	20.3297	23.1944	9694	1391.2	74	18.8	1.05		59.98			59.98	3.9	139.5	3.64	104.7	23.7
S8	1	1	0	0	0	0	0	1	0	1	0	1	0	0	0	0	0	0	0	0	0	0	0	1	158	85	2	1	4	118	14.2593	21.3889	20.0521	18.1016	2849	1332.1	77	17.3	0.93					73.59	3.6	137.1	3.84	106.5	25
S9	1	1	0	0	0	0	0	1	0	1	0	1	0	0	0	0	0	0	0	0	0	0	0	5	163	96	1	3	1	119	15.6604	20.2439	21.8997	12.8753	5229	1054.1	83	12.7	0.89			81.87		81.87	4.1	138.5	3.79	109.8	21.2
S10	1	1	0	0	0	0	0	1	0	1	1	1	1	0	0	0	0	0	0	0	0	0	0	7	122	78	1	2	0	183	20.8955	34.1463	35.533	32.3026	21140	2716	140	19.4	0.98				84.08	84.08	4.1	140.9	3.94	106.4	26.5
S11	1	1	0	0	0	0	0	1	0	1	1	1	1	0	0	0	0	0	0	0	0	0	0	2	188	105	1	2	2	111	16.1017	21.5909	24.8042	15.4196	17195	1168.5	95	12.3	0.86					75.78	4.4	140.5	3.83	105.3	23.1
S12	1	1	0	0	0	0	0	1	0	1	1	1	0	0	0	0	0	0	0	0	0	0	0	5	122	70	1	4	2	365	16.7669	60.2703	50.4525	18.236	28098	2185.4	223	9.8	0.5	119.84				119.84	3.7	132.3	4.42	97.4	23.8
S13	1	1	0	0	0	0	0	1	0	0	1	1	0	0	0	0	0	0	0	0	0	0	0	3	104	82	2	5	4	108	18.1356	28.1579	32.4242	14.6175	7704	909.5	107	8.5	0.87					62.22	3.8	138.4	3.3	103.2	26.6
S14	1	1	0	0	0	0	0	1	0	1	0	1	0	0	0	0	0	0	0	0	0	0	0	1	149	90	1	3	1	109	16.2069	23.5	28.9231	10.3658	11938	977.6	94	10.4	0.73					94.31	4	142.4	3.25	110	24.9
S15	1	1	0	0	0	0	0	1	0	1	0	1	0	0	0	1	0	0	0	0	0	0	0	3	188	104	1	1	0	112	14	23.3333	18.599	20.593	6006	1416.8	77	18.4	1.19					68.8	3.3	140.1	4.14	107.5	24.4
S16	1	1	0	0	0	0	0	1	0	1	1	0	1	0	0	0	0	0	0	0	0	0	0	1	185	98	2	8	3	143	12.3288	25.7143	19.8238	17.6528	10530	1089	90	12.1	1.18				61.69	61.69	3.5	137	4.54	106.8	19
S17	1	1	0	0	0	0	0	1	1	0	0	0	0	0	0	0	0	0	0	0	0	0	0	2	139	89	1	1	1	107	13.0357	18.25	18.2957	7.65734	10731	744.6	73	10.2	0.75					97.24	4	140.1	3.99	106.3	24.6
S18	1	1	0	0	0	0	0	1	0	1	1	1	0	0	1	0	0	0	0	0	0	0	0	4	183	97	1	2	1	264	23.3735	47.3171	44.5977	68.5655	105342	1978.8	194	10.2	1.71		28.86			28.86	4.1	136.8	4.35	102.4	20.9
S19	1	1	0	0	0	0	0	1	0	1	0	1	1	0	0	0	0	0	0	0	0	0	0	3	152	98	2	6	4	127	18	27.5	24.8744	19.7621	6039	1445.4	99	14.6	1.05					73.14	3.6	137.4	3.98	104.6	24
S20	1	1	0	0	0	0	0	1	0	1	1	1	0	0	0	0	0	0	0	0	0	0	0	6	186	100	1	3	1	168	14.6377	24.0476	25.4408	16.9281	12726	1262.5	101	12.5	1.12					74.58	4.2	139.8	3.97	105.1	23.8
S21	1	1	0	0	0	0	0	1	0	1	1	1	0	0	0	0	0	0	0	0	0	0	0	3	186	78	2	8	2	138	18.4337	36.4286	40.3694	23.9913	23715	2493.9	153	16.3	0.75					103.95	4.2	138.8	3.79	102.3	25.5
S22	1	1	0	0	0	0	0	1	0	1	0	0	0	0	0	0	0	0	0	0	0	0	0	3	999	999	1	2	0	131	14.1667	21.7949	24.9267	43.7997	15130	1819	85	21.4	1.39					41.53	3.9	143.4	3.41	109.8	21.6
S23	1	1	0	0	0	0	0	1	0	1	1	1	0	0	1	1	0	1	0	0	0	0	0	8	141	79	2	5	3	80	16.9643	27.9412	21.542	40.8915	11590	2536.5	95	26.7	0.98					62.03	3.4	140.7	4.41	113	17
S24	1	1	0	0	0	0	0	1	0	1	0	1	0	0	0	0	0	0	0	0	0	0	0	3	166	101	2	8	4	119	15.4237	22.1951	22.6368	8.41905	17017	928.2	91	10.2	0.65					110.25	4.1	135	4.02	99.3	23.5
S25	1	1	0	0	0	0	0	1	0	1	0	1	1	0	0	0	0	0	0	0	0	0	0	7	170	118	2	4	4	144	19.1667	23.5897	25.9887	12.5019	6900	984.4	92	10.7	1.01				78.74	78.74	3.9	139.5	3.54	104.1	26
S26	1	1	0	0	0	0	0	1	0	1	0	0	0	0	0	1	0	0	0	0	0	0	0	8	158	107	2	6	4	98	15.4386	23.7838	23.3422	6.63958	12232	800.8	88	9.1	0.61					120.61	3.7	139.4	3.77	104.3	28.2
S27	1	1	0	0	0	0	0	1	0	1	1	1	1	0	0	0	1	0	0	5	0	0	0	6	216	103	2	12	4	114	20	20.4545	23.9362	22.1586	7920	1431	90	15.9	1.19					64.58	4.4	141.3	3.76	105.5	25.2
S28	1	1	0	0	0	0	0	1	0	0	0	1	0	0	0	0	0	0	0	0	0	0	0	2	153	78	2	3	3	129	15.8182	22.3077	24.7863	8.29353	7221	791.7	87	9.1	0.56					95.46	3.9	139.6	3.51	106.6	29.3
S29	1	1	0	0	0	0	0	1	0	1	0	1	0	0	0	0	0	0	0	0	0	0	0	5	169	89	2	17	5	83	15.1923	23.2353	19.4103	6.42276	8137	545.1	79	6.9	0.58					84.87	3.4	142	4.07	106.8	23.9
S30	1	1	0	0	0	0	0	1	0	1	0	1	0	0	0	0	0	0	0	0	0	0	0	2	154	105	1	3	1	128	19.3878	20.6522	26.3889	12.6393	28405	1463	95	15.4	0.63					115.75	4.6	137.7	3.6	100.4	27.8
S31	1	1	0	0	0	0	0	2	0	1	0	1	0	0	0	0	0	1	0	4	0	0	1	3	199	56	2	8	6	145	16.6667	28.125	23.622	17.502	4140	1107	90	12.3	1.11					63.25	3.2	138.5	3.81	106.6	24.8
S32	1	1	0	0	0	0	0	1	0	1	1	1	0	0	0	1	0	0	0	0	0	0	0	2	156	93	1	1	0	251	17.0513	36.9444	28.6638	37.7139	17556	3005.8	133	22.6	1				79.7	79.7	3.6	134.2	4.64	111.6	15.4
S33	1	1	0	0	0	0	0	1	0	0	1	0	0	0	0	0	0	0	0	0	0	0	0	4	115	63	1	0	0	95	15	18.1395	22.5434	7.38961	1950	873.6	78	11.2	0.63					118.22	4.3	139.1	3.46	109.6	23.8
S34	1	1	0	0	0	0	0	1	0	1	0	1	0	0	0	0	0	0	0	0	0	0	0	3	187	91	1	2	1	101	15.0909	19.7619	21.7848	9.3856	6142	747	83	9	0.84					79.59	4.2	139.9	3.81	102.9	26.8
S35	1	1	0	0	0	0	0	1	0	0	1	0	0	0	0	0	0	0	0	0	0	0	0	3	136	89	1	4	1	123	21.1111	21.1111	22.1963	14.8242	11875	1349	95	14.2	0.95					91	4.5	137.3	4.28	106.1	22.6
S36	1	1	0	0	0	0	0	1	0	1	0	1	0	0	0	0	0	0	0	0	0	0	0	2	166	74	1	1	1	83	17.2414	25	27.7008	33.9415	13200	1730	100	17.3	1.02					50.97	4	137.2	3.61	104.4	23.7
S37	1	1	0	0	0	0	0	1	0	1	1	1	0	0	0	1	0	0	0	0	0	0	0	4	131	99	1	3	1	76	14.9315	27.9487	25.4673	86.1712	29430	3542.5	109	32.5	1.78				41.11	41.11	3.9	137.2	4.28	102.4	25.4
S38	1	1	0	0	0	0	0	1	1	0	0	0	0	0	0	0	0	0	0	0	0	0	0	2	166	71	1	2	0	112	14.2857	20	21.6802	9.83471	5280	952	80	11.9	0.65					96.8	4	140.6	3.69	106.4	23.5
S39	1	1	0	0	0	0	0	1	0	0	0	0	0	0	0	1	0	0	0	0	0	0	0	2	152	94	1	1	1	101	14.7273	19.7561	22.6257	10.513	10773	1020.6	81	12.6	0.8					97.08	4.1	138.7	3.58	105.8	25
S40	1	1	0	0	0	0	0	1	0	1	0	0	0	0	0	0	0	0	0	0	0	0	0	4	158	61	1	1	1	92	14.4231	23.4375	20.2703	12.9391	3675	1042.5	75	13.9	0.82					80.57	3.2	137.7	3.7	105.6	26.9
S41	1	1	0	0	0	0	0	1	0	1	1	1	0	0	0	0	0	0	0	0	0	0	0	1	198	93	1	2	1	133	19.0698	41	37.8753	38.4795	40836	2935.6	164	17.9	0.85					76.29	4	140	4.33	103.5	26.5
S42	1	1	0	0	0	0	0	2	0	1	0	1	1	0	0	0	0	0	1	2	0	1	0	6	265	98	2	20	5	129	22.3214	36.7647	30.5623	119.454	25875	2800	125	22.4	2.13		23.44			23.44	3.4	141.7	4.09	114.3	18.7
S43	1	1	0	0	0	0	0	2	0	1	1	1	0	0	1	0	0	0	0	4	0	0	1	4	185	86	2	11	4	98	23.9062	41.3514	40.0524	25.1862	14535	1637.1	153	10.7	1.13					65	3.7	141.9	3.82	109.3	23.7
S44	1	1	0	0	0	0	0	1	0	1	1	1	0	0	1	0	0	0	0	0	0	0	0	1	160	74	1	0	1	81	12.7869	20	16.3522	35.8694	6084	1318.2	78	16.9	1.4		36.75			36.75	3.9	138.5	4.77	110	22.8
S45	1	1	0	0	0	0	0	1	0	1	0	0	0	0	0	0	0	0	0	0	0	0	0	3	145	62	1	1	1	113	15.7627	24.4737	23.8462	15.9774	15996	1525.2	93	16.4	0.56					95.46	3.8	138.2	3.9	102.9	27.2
S46	1	1	0	0	0	0	0	1	0	1	0	1	1	0	0	0	0	0	0	0	0	0	0	3	149	76	1	1	1	73	15.3571	20.9756	22.5131	14.1189	4988	1066.4	86	12.4	1.04					75.53	4.1	138.6	3.82	106.8	25.7
S47	1	1	0	0	0	0	0	1	0	1	1	1	0	0	0	0	0	0	0	0	0	0	0	3	162	87	2	5	2	147	19.5775	39.7143	36.9681	11.6345	25020	1237.1	139	8.9	0.5					106.33	3.5	139.9	3.76	105.8	26.4
S48	1	1	0	0	0	0	0	1	0	1	0	1	0	0	0	0	0	0	0	0	0	0	0	3	135	97	1	1	0	96	16.2264	20	22.7513	11.821	14104	1006.2	86	11.7	1.01					85.12	4.3	138.3	3.78	104.2	24.9
S49	1	1	0	0	0	0	0	1	0	0	0	0	1	0	0	1	0	0	0	0	0	0	0	3	149	68	1	2	1	178	18.913	24.1667	22.2506	14.9537	6960	1113.6	87	12.8	1.04					74.47	3.6	136.1	3.91	100.6	22.3
S50	1	1	0	0	0	0	0	2	0	1	0	0	1	0	0	0	0	0	0	4	0	0	1	22	138	95	2	9	6	121	18.2759	30.2857	28.8043	22.4318	9116	1791.4	106	16.9	0.91				79.86	79.86	3.5	143	3.68	106.7	26
S51	1	1	0	0	0	0	0	1	0	1	0	1	0	0	0	0	0	0	0	0	0	0	0	1	151	93	1	1	1	147	15.0877	20.4762	22.9947	12.2731	11180	1195.4	86	13.9	0.68					97.4	4.2	140.5	3.74	111.1	22.1
S52	1	1	0	0	0	0	0	1	1	0	0	0	0	0	0	0	0	0	0	0	0	0	0	3	158	71	1	2	0	91	14.7368	23.3333	19.3995	34.0564	9072	1629.6	84	19.4	1.44				47.85	47.85	3.6	139.3	4.33	106.7	24.8
S53	1	1	0	0	0	0	0	1	0	1	0	1	0	0	0	0	0	0	0	0	0	0	0	2	168	79	2	5	4	131	20.7547	999	27.5689	999	11660	109890	110	999	999					999	999	134.6	3.99	99.5	25.6
S54	1	1	0	0	0	0	0	1	0	1	1	1	0	0	0	0	0	0	0	0	0	0	0	3	158	70	1	2	1	209	25.2778	42.3256	40.991	43.4867	30212	2948.4	182	16.2	1.06					67.8	4.3	138	4.44	103.9	23.9
S55	1	1	0	0	0	0	0	1	0	1	0	1	0	0	0	0	0	0	0	0	0	0	0	3	203	114	1	2	1	130	17.2727	21.5909	26.2431	15.6893	19475	1311	95	13.8	1.05				83.56	83.56	4.4	137.4	3.62	109	18.5
S56	1	1	0	0	0	0	0	1	0	1	0	1	0	0	0	1	0	0	0	0	0	0	0	3	157	104	2	6	2	112	25.614	45.625	34.7619	21.54	7738	2131.6	146	14.6	0.7					98.96	3.2	141.9	4.2	109.7	17.9
S57	1	1	0	0	0	0	0	1	0	1	0	0	0	0	0	0	1	0	0	5	0	0	0	21	179	71	2	8	4	134	15.0847	22.25	24.3836	19.0961	6853	1673.2	89	18.8	0.85					87.62	4	139.5	3.65	105.9	24.7
S58	1	1	0	0	0	0	0	1	0	1	0	1	0	0	1	0	0	0	0	0	0	0	0	4	152	98	2	6	4	100	16.9811	22.5	23.4375	27.3011	5850	1836	90	20.4	0.86					67.25	4	140.9	3.84	104.6	26.4
S59	1	1	0	0	0	0	0	1	0	0	1	1	0	0	0	0	0	0	0	0	0	0	0	2	160	82	1	3	2	171	10	18.8889	18.7845	7.08657	5984	775.2	68	11.4	0.63					109.39	3.6	135	3.62	103.8	22.8
S60	1	1	0	0	0	0	0	1	0	1	0	0	0	0	0	0	0	0	1	3	0	0	0	3	180	85	2	8	5	116	17.7419	32.3529	29.1777	30.7405	13750	1727	110	15.7	0.93					56.18	3.4	138.8	3.77	106.3	19.8
S61	1	1	0	0	0	0	0	1	0	0	0	1	0	0	0	0	0	0	0	0	0	0	0	3	160	90	1	3	1	105	16.9643	24.359	21.8391	13.5461	15105	1016.5	95	10.7	1.07					75.04	3.9	137.2	4.35	106	22.2
S62	1	1	0	0	0	0	0	1	0	1	0	1	1	0	1	0	0	0	0	0	0	0	0	3	189	97	2	3	4	131	13.1746	23.0556	9999	27.1972	10956	1394.4	83	16.8	1.14		51.27			51.27	3.6	999	999	999	999
S63	1	1	0	0	0	0	0	1	0	1	0	1	0	0	0	0	0	0	0	0	0	0	0	2	159	84	1	3	2	108	14.3103	999	22.0159	10.3199	9462	913	83	11	0.71					88.47	999	140.6	3.77	106	25.3
S64	1	1	0	0	0	0	0	1	1	0	0	0	0	0	0	0	0	0	0	0	0	0	0	8	180	102	1	2	2	126	15.1724	20.4651	22.7979	9.97604	9592	1082.4	88	12.3	0.66	108.5				108.5	4.3	136.2	3.86	103.8	23.4
S65	1	1	0	0	0	0	0	1	0	1	1	1	1	0	0	0	0	0	0	0	0	0	0	6	108	66	2	4	3	113	14.4262	20.4651	27.7603	36.1812	18568	1557.6	88	17.7	1.43		76.37			43.05	4.3	139.7	3.17	105.3	22.4
S66	1	1	0	0	0	0	0	1	0	1	0	0	0	0	0	0	0	0	0	0	0	0	0	3	182	102	1	1	0	96	14.717	20.5263	19.1646	9.61795	6162	951.6	78	12.2	0.71					98.94	3.8	138.9	4.07	109	21.6
S67	1	1	0	0	0	0	0	1	0	1	1	0	1	0	0	0	0	0	0	0	0	0	0	3	120	76	1	1	1	138	19.1429	33.5	31.7536	40.7605	26264	2894.4	134	21.6	1.12					71.01	4	140.9	4.22	107.6	24.9
S68	1	1	0	0	0	0	0	1	0	1	0	1	0	0	0	0	0	0	0	0	0	0	0	3	171	106	1	0	0	131	15.0943	18.6047	22.9226	10.8689	8240	992	80	12.4	0.91					91.27	4.3	137.2	3.49	101.1	24.2
S69	1	1	0	0	0	0	0	1	0	1	0	1	1	0	0	1	0	0	0	0	0	0	0	4	195	106	2	5	3	106	18.125	21.2195	23.3871	18.1327	6699	1287.6	87	14.8	1.21				71.01	71.01	4.1	140.4	3.72	108	22.7
S70	1	1	0	0	0	0	0	1	0	1	0	0	0	0	0	0	0	0	0	0	0	0	0	4	143	60	2	5	2	90	15.8182	23.5135	23.1383	6.72779	11745	609	87	7	0.9			90.52		90.52	3.7	136.9	3.76	101.6	26.9
S71	1	1	0	0	0	0	0	1	0	1	0	1	0	0	0	0	0	0	0	0	0	0	0	3	162	106	1	1	0	120	16.7164	26.6667	26.5403	10.3464	9072	1030.4	112	9.2	0.61					99.59	4.2	138.6	4.22	104.8	26.1
S72	1	1	0	0	0	0	0	1	0	1	1	1	0	0	0	0	1	0	0	5	0	0	0	4	163	94	2	4	4	223	18.7156	48.5714	51.2563	32.7747	58956	3692.4	204	18.1	0.72					112.66	4.2	137	3.98	102.2	22.4
S73	1	1	0	0	0	0	0	1	0	1	1	1	0	0	0	0	0	0	1	3	0	0	0	6	157	115	2	6	4	121	17.9167	37.9412	39.3293	25.4805	12255	1728.6	129	13.4	1.11					67.84	3.4	141.2	3.28	105.1	28.9
S74	1	1	0	0	0	0	0	1	0	1	1	0	0	0	0	0	0	0	0	0	0	0	0	5	150	88	2	2	3	116	16.7273	22.439	24.3386	30.2003	15824	1628.4	92	17.7	1.18					53.92	4.1	137.1	3.78	103.1	25.2
S75	1	1	0	0	0	0	0	1	0	0	0	1	1	0	0	0	0	0	0	0	0	0	0	9	145	95	1	4	2	121	16.4516	29.1429	23.8876	14.7179	27642	1142.4	102	11.2	0.7	77.62				77.62	3.5	142	4.27	109	27.1
S76	1	1	0	0	0	0	0	1	0	1	0	0	0	0	0	0	0	0	0	0	0	0	0	2	162	99	1	2	1	123	14.9153	22.5641	26.1128	20.0503	8184	1196.8	88	13.6	1.27					59.69	3.9	139.3	3.37	108.1	24.5
S77	1	1	0	0	0	0	0	1	1	0	0	0	0	0	0	0	0	0	0	0	0	0	0	3	174	101	1	4	1	106	14.3636	18.8095	21.0106	6.41479	18328	671.5	79	8.5	0.89					104.68	4.2	139.4	3.76	103.7	25.6
S78	1	1	0	0	0	0	0	1	0	1	0	0	1	0	0	0	0	0	0	0	0	0	0	4	149	91	2	2	4	149	19.0566	24.6341	27.0053	16.5116	12928	1434.2	101	14.2	0.9					86.86	4.1	137.3	3.74	102.2	26.9
S79	1	1	0	0	0	0	0	1	0	1	1	1	0	0	0	0	0	0	0	0	0	0	0	3	164	91	2	6	4	172	22.9231	41.3889	40.5995	30.435	6705	2071.1	149	13.9	0.79		68.05			68.05	3.6	137.4	3.67	107.3	23.9
S80	1	1	0	0	0	0	0	1	0	1	0	1	0	0	0	0	0	0	0	0	0	0	0	3	150	84	1	4	2	93	14.8214	20.2439	20.1946	8.97738	6391	821.7	83	9.9	0.74					91.53	4.1	139.4	4.11	102.8	30.5
S81	1	1	0	0	0	0	0	1	0	1	0	1	0	0	0	1	0	0	0	0	0	0	0	6	159	83	1	4	1	101	15.5357	21.2195	18.5897	382.65	12702	5341.8	87	61.4	4.64				13.96	13.96	4.1	138.5	4.68	106.1	22.7
S82	1	1	0	0	0	0	0	1	0	1	1	0	0	0	0	0	0	0	0	0	0	0	0	8	159	85	2	6	2	151	16.3918	41.8421	40.5612	8.91452	13356	969.9	159	6.1	0.65					108.8	3.8	139.3	3.92	105.9	25.1
S83	1	1	0	0	0	0	0	1	0	1	1	1	0	0	1	0	0	0	0	0	0	0	0	4	148	100	2	3	3	109	19.5312	999	31.9693	72.7934	20500	2400	125	19.2	1.48		32.97			32.97	999	141.5	3.91	105.8	25.9
S84	1	1	0	0	0	0	0	1	1	0	0	0	0	0	0	0	0	0	0	0	0	0	0	3	156	93	1	3	1	108	15.2542	25	22.9592	33.9026	8910	2025	90	22.5	0.88					59.73	3.6	140.7	3.92	105.5	25.4
S85	1	1	0	0	0	0	0	1	0	1	0	1	0	0	0	0	0	0	0	0	0	0	0	3	175	73	2	5	3	147	19.1228	25.3488	29.0667	11.8663	10791	1068.2	109	9.8	0.64					90.02	4.3	141.1	3.75	108	22
S86	1	1	0	0	0	0	0	1	1	0	0	0	0	0	0	0	0	0	0	0	0	0	0	3	155	83	1	2	0	138	18.1034	26.25	28.0749	10.3046	10710	1008	105	9.6	0.59					97.82	4	143	3.74	112.3	26.4
S87	1	1	0	0	0	0	0	1	0	1	0	1	0	0	0	1	0	0	0	0	0	0	0	3	175	118	1	1	1	97	20.625	23.5714	26.6129	20.2981	10296	1613.7	99	16.3	0.98					79.5	4.2	140.8	3.72	106.8	25.1
S88	1	1	0	0	0	0	0	1	0	1	0	1	0	0	0	0	0	0	0	0	0	0	0	10	179	96	2	10	1	99	13.75	20.2632	21.4485	11.339	8316	1078	77	14	0.76			95.07		95.07	3.8	138.5	3.59	107.7	21.7
S89	1	1	0	0	0	0	0	1	0	1	1	1	0	0	0	0	0	0	0	0	0	0	0	3	217	121	2	2	3	97	20.6154	999	33.1683	27.625	28542	1956.4	134	14.6	1.19				70.82	70.82	999	137.1	4.04	108.1	23.7
S90	1	1	0	0	0	0	0	1	0	1	0	0	0	0	0	0	0	0	0	0	0	0	0	3	177	114	1	3	1	86	13.617	16	16.0401	5.89121	6784	704	64	11	0.74					119.5	4	139.5	3.99	106.2	26.4
S91	1	1	0	0	0	0	0	1	0	1	0	0	0	0	0	0	0	0	0	0	0	0	0	4	187	118	2	3	4	96	14.2857	20	21.3333	6.26462	7120	616	80	7.7	0.75					98.33	4	138.1	3.75	105.3	25.4
S92	1	1	0	0	0	0	0	1	1	1	1	0	0	0	0	0	0	0	0	0	0	0	0	3	178	94	1	1	0	183	15.4839	22.3256	28.3186	77.6493	9312	7478.4	96	77.9	0.66					96.31	4.3	141.6	3.39	109.5	24.9
S93	1	1	0	0	0	0	0	1	1	0	0	0	0	0	0	0	0	0	0	0	0	0	0	3	181	91	1	2	1	202	23.0159	38.1579	36.0697	22.7416	18125	1870.5	145	12.9	0.78					82.25	3.8	138.5	4.02	108.8	21.8
S94	1	1	0	0	0	0	0	1	0	1	1	1	0	0	0	0	0	0	0	0	0	0	0	2	155	80	2	3	3	165	16.3889	45.3846	29.6482	10.4716	8024	1014.8	118	8.6	0.57	96.91				96.91	2.6	138.2	3.98	107.8	22.4
S95	1	1	0	0	0	0	0	1	1	0	0	0	0	0	0	0	0	0	0	0	0	0	0	3	166	82	2	10	3	100	17.3585	25.5556	22.716	9.86865	8648	901.6	92	9.8	0.88					91.36	3.6	139.7	4.05	105.1	26
S96	1	1	0	0	0	0	0	1	0	1	0	1	0	0	0	1	0	0	0	0	0	0	0	3	161	79	1	3	0	200	17.6056	27.7778	30.8642	9.86633	23500	775	125	6.2	0.84		78.55			78.55	4.5	143.2	4.05	110.6	24.9
S97	1	1	0	0	0	0	0	1	0	1	0	1	0	0	0	0	0	0	0	0	0	0	0	3	215	72	2	9	3	148	15.873	28.5714	35.8423	8.19672	14400	710	100	7.1	0.62	86.62				86.62	3.5	138.6	2.79	105.5	28.5
S98	1	1	0	0	0	0	0	1	1	0	0	0	0	0	0	0	0	0	0	0	0	0	0	10	147	99	2	12	4	166	21.9231	25.9091	32.0225	20.5695	6726	1972.2	114	17.3	0.9					95.88	4.4	141	3.56	105.6	27.7
S99	1	1	0	0	0	0	0	1	0	0	1	0	0	0	0	0	0	0	0	0	0	0	0	3	165	83	1	3	1	245	20.5618	44.6341	51.2605	24.1768	44469	2141.1	183	11.7	0.73					88.56	4.1	137.7	3.57	103.6	24.6
S100	1	1	0	0	0	0	0	1	0	1	0	1	0	0	0	0	0	0	0	0	0	0	0	3	193	108	1	2	0	134	23.0357	33.0769	48.8636	26.6588	65790	2154.3	129	16.7	1					80.81	3.9	135.6	2.64	96.9	23.2
S101	1	1	0	0	0	0	0	1	0	1	0	0	0	0	0	0	0	0	0	0	0	0	0	4	210	91	1	3	1	999	19.4231	27.2973	27.5956	8.72157	7878	828.2	101	8.2	0.95					94.96	3.7	138.5	3.66	102.5	28.4
S102	1	1	0	0	0	0	0	1	0	1	0	1	0	0	0	0	0	0	0	0	0	0	0	3	123	79	1	1	0	100	13.7931	20.5128	21.7391	11.2006	5280	960	80	12	0.75					85.71	3.9	137.8	3.68	102.7	26.5
S103	1	1	0	0	0	0	0	1	0	1	0	0	1	0	0	0	0	0	0	0	0	0	0	3	156	100	1	3	1	105	17.5472	21.1364	24.0933	14.0304	27156	1534.5	93	16.5	0.8					109.37	4.4	137.2	3.86	104	26.5
S104	1	1	0	0	0	0	0	1	0	1	0	1	0	0	0	0	0	0	0	0	0	0	0	3	168	80	1	4	1	103	15.3448	25.4286	26.4881	8.49689	8099	765.4	89	8.6	0.88					90.08	3.5	142.6	3.36	109.6	24.3
S105	1	1	0	0	0	0	0	1	0	1	1	1	0	0	0	0	0	0	0	0	0	0	0	4	164	87	2	3	3	277	15.8824	45	42.1875	61.1321	17982	3272.4	162	20.2	1.02					53.53	3.6	134.8	3.84	104.2	20.9
S106	1	1	0	0	0	0	0	1	0	1	0	1	0	0	0	0	0	0	0	0	0	0	0	2	197	106	2	9	4	100	16.6667	999	23.9437	999	10540	84915	85	999	999					999	999	139.1	3.55	107	24
S107	1	1	0	0	0	0	0	1	0	1	1	1	0	0	0	1	0	0	0	0	0	0	0	2	174	86	2	4	4	158	26.3492	39.5238	43.6842	45.6243	20584	2506.6	166	15.1	1.24				54.94	54.94	4.2	139.3	3.8	106.4	22.4
S108	1	1	0	0	0	0	0	1	0	1	0	1	0	0	0	0	0	0	0	0	0	0	0	3	145	78	1	3	2	108	17.9592	23.1579	20.8531	7.46884	10384	695.2	88	7.9	0.87					93.08	3.8	140.3	4.22	107.9	27.6
S109	1	1	0	0	0	0	0	1	0	1	1	1	0	0	0	1	0	0	0	0	0	0	0	3	144	86	1	4	0	123	18.642	39.7368	43.1429	12.6695	32767	1147.6	151	7.6	0.67					90.58	3.8	135.6	3.5	101.3	23
S110	1	1	0	0	0	0	0	1	0	0	1	0	1	0	1	0	0	0	0	0	0	0	0	4	178	62	2	2	4	172	15.7798	52.1212	46.8665	2890.61	18060	13846	172	80.5	7.21		4.79			4.79	3.3	135	3.67	94.4	30.3
S111	1	1	0	0	0	0	0	1	0	0	0	1	0	0	0	0	0	0	0	0	0	0	0	9	123	84	1	2	1	94	15.5556	20.4878	20.2899	10.4278	7140	1167.6	84	13.9	0.64					111.97	4.1	140.1	4.14	103.9	26.6
S112	1	1	0	0	0	0	0	1	0	1	0	0	0	0	0	0	0	0	0	0	0	0	0	4	225	111	2	5	3	99	17.2222	999	24.282	999	4929	92907	93	999	999					999	999	138.5	3.83	107.3	24.7
S113	1	1	0	0	0	0	0	1	0	1	1	1	0	0	0	1	0	0	0	0	0	0	0	7	131	78	1	1	0	96	15	22.8947	23.2	10.7071	6699	1026.6	87	11.8	0.84					95.88	3.8	140.7	3.75	106.3	25.5
S114	1	1	0	0	0	0	0	1	0	0	0	1	0	0	0	0	0	0	0	0	0	0	0	4	164	104	2	5	3	179	17.2222	25.8333	27.9279	10.6747	9207	1069.5	93	11.5	0.88					100.19	3.6	139.9	3.33	106.2	24.8
S115	1	1	0	0	0	0	0	1	0	1	1	0	0	0	0	0	0	0	0	0	0	0	0	3	139	86	2	5	3	124	15.0794	22.093	22.4057	32.2759	10355	1577	95	16.6	1.05					48.86	4.3	136.9	4.24	103.1	23.2
S116	1	1	0	0	0	0	0	1	0	1	1	1	1	0	0	0	0	0	0	0	0	0	0	3	188	88	2	6	3	106	18.4483	28.9189	32.8221	5.52734	9416	513.6	107	4.8	0.62					92.92	3.7	142.5	3.26	110.3	23.2
S117	1	1	0	0	0	0	0	1	0	0	0	1	0	0	0	0	0	0	0	0	0	0	0	5	135	76	2	3	4	125	17.9661	27.1795	25.4197	15.3434	7526	1367.4	106	12.9	0.7					89.12	3.9	136.7	4.17	102.9	25.6
S118	1	1	0	0	0	0	0	1	0	1	1	1	0	0	0	0	0	0	0	0	0	0	0	3	149	87	1	1	1	138	18.9831	29.4737	26.4151	33.1001	15456	1646.4	112	14.7	1.53				49.74	49.74	3.8	137.4	4.24	106.1	22.7
S119	1	1	0	0	0	0	0	1	0	1	0	1	0	0	0	0	0	0	0	0	0	0	0	2	156	90	2	7	3	113	16.1818	19.7778	24.0541	10.9462	10146	898.9	89	10.1	0.72					82.12	4.5	138.9	3.7	104.7	27.2
S120	1	1	0	0	0	0	0	1	0	1	1	1	0	0	0	0	0	0	0	0	0	0	0	4	194	120	1	2	0	163	19	34.5455	38	17.6391	16872	1854.4	152	12.2	0.81					105.13	4.4	136.2	4	103	24.2
S121	1	1	0	0	0	0	0	1	0	1	0	0	0	0	0	0	0	0	0	0	0	0	0	13	151	96	1	1	1	112	16.7857	20.4348	22.9268	7.96184	12784	893	94	9.5	0.85					112.16	4.6	135.6	4.1	102.6	22.9
S122	1	1	0	0	0	0	0	1	0	1	0	1	0	0	0	0	0	0	0	0	0	0	0	5	179	121	2	5	1	132	16.6071	20.2174	23.9075	9.2221	8742	957.9	93	10.3	0.82					103.87	4.6	134.8	3.89	101.5	23.2
S123	1	1	0	0	0	0	0	1	1	0	0	0	0	0	0	0	0	0	0	0	0	0	0	4	173	88	1	4	2	136	17.3134	29	35.474	11.2352	9164	986	116	8.5	0.94					87.76	4	135.4	3.27	103.1	22.2
S124	1	1	0	0	0	0	0	1	0	1	1	1	0	0	0	0	0	0	0	0	0	0	0	3	163	71	1	2	1	177	21.2791	45.75	42.2633	25.5541	48129	2269.2	183	12.4	0.72					88.8	4	136.6	4.33	101.6	24.9
S125	1	1	0	0	0	0	0	1	0	1	1	1	0	0	0	0	0	0	0	0	0	0	0	3	226	85	1	2	1	64	5.95041	23.2258	21.4286	6.9195	11232	669.6	72	9.3	0.88					96.77	3.1	139.2	3.36	105	27.4
S126	1	1	0	0	0	0	0	1	0	1	1	1	0	0	0	0	0	0	0	0	0	0	0	3	211	96	2	4	3	220	25.6627	999	57.1046	999	45156	212787	213	999	999					999	999	139.8	3.73	106.1	26
S127	1	1	0	0	0	0	0	1	0	0	0	1	0	0	0	0	0	0	0	0	0	0	0	2	150	95	1	3	1	127	13.8462	16.3636	17.7778	20.6571	7776	1339.2	72	18.6	1.25					64.83	4.4	136.8	4.05	101.8	26.4
S128	1	1	0	0	0	0	0	1	0	1	1	1	0	0	0	0	0	0	0	0	0	0	0	1	144	82	2	5	4	324	13.8211	45.9459	38.9908	12.9077	19210	1496	170	8.8	0.41					115.9	3.7	135.1	4.36	100	25.5
S129	1	1	0	0	0	0	0	1	0	1	0	1	1	0	0	0	0	0	0	0	0	0	0	9	142	88	1	1	1	111	16.5079	26	25.7426	10.076	22360	821.6	104	7.9	1.09				81.54	81.54	4	141.7	4.04	106.8	26.3
S130	1	1	0	0	0	0	0	1	0	1	1	0	0	0	0	0	0	0	0	0	0	0	0	3	187	115	1	2	1	142	17.1429	27.2727	32.0856	16.7762	8760	1608	120	13.4	0.81			95.85		95.85	4.4	138.5	3.74	103.3	28
S131	1	1	0	0	0	0	0	1	1	0	0	0	0	0	0	0	0	0	0	0	0	0	0	3	135	92	1	0	0	101	17.4074	24.1026	23.5589	13.0235	7990	1062.2	94	11.3	1.01				81.56	81.56	3.9	140.7	3.99	109.8	23.3
S132	1	1	0	0	0	0	0	1	0	1	1	0	0	0	0	0	0	0	0	0	0	0	0	1	127	87	2	10	4	228	14.7059	48.6111	64.3382	16.9665	37625	1575	175	9	0.56	92.83				92.83	3.6	139.9	2.72	103.6	27
S133	1	1	0	0	0	0	0	1	1	0	0	0	0	0	0	0	0	0	0	0	0	0	0	3	170	109	2	4	4	90	14.3137	20.8571	21.1594	11.8685	5840	963.6	73	13.2	0.74					81.19	3.5	140	3.45	109	21.8
S134	1	1	0	0	0	0	0	1	0	1	0	1	0	0	0	0	0	0	0	0	0	0	0	3	365	103	2	3	4	94	12.6415	24.8148	18.4066	8.84394	7839	830.8	67	12.4	0.81					93.94	2.7	135.4	3.64	104.2	27
S135	1	1	0	0	0	0	0	1	0	1	0	0	0	0	0	0	0	0	0	0	0	0	0	4	177	99	1	1	0	110	18.2143	26.1538	23.9437	20.3377	7548	1397.4	102	13.7	0.96					68.71	3.9	141	4.26	109.6	24.9
S136	1	1	0	0	0	0	0	1	0	1	1	0	0	0	0	0	0	0	0	0	0	0	0	3	134	56	2	4	3	442	27.3684	101.463	99.284	690.093	219232	20675.2	416	49.7	2.22				44.52	29.96	4.1	126.2	4.19	92	21.6
S137	1	1	0	0	0	0	0	1	0	1	0	0	0	0	0	0	0	0	0	0	0	0	0	2	138	97	1	2	1	154	17.1429	18.6667	23.0137	15.923	14112	1570.8	84	18.7	0.81					98.65	4.5	134.4	3.65	95.2	28.7
S138	1	1	0	0	0	0	0	1	0	1	0	1	0	0	0	0	0	0	0	0	0	0	0	8	163	96	2	8	4	309	21.1475	61.4286	65.9847	27.5688	18318	2915.4	258	11.3	0.84			105.75		105.75	4.2	134.7	3.91	101.7	22.9
S139	1	1	0	0	0	0	0	1	0	1	1	1	0	0	0	0	0	0	0	0	0	0	0	2	185	115	1	3	1	150	17.027	999	32.9843	18.1167	9954	1537.2	126	12.2	0.83		84.85			84.85	999	138.7	3.82	102.1	28.8
S140	1	1	0	0	0	0	0	1	0	1	0	0	0	0	0	0	0	0	0	0	0	0	0	4	204	112	2	2	3	120	17.9032	26.4286	24.3421	13.2078	17649	1076.7	111	9.7	0.84			81.52		81.52	4.2	137	4.56	99.3	30.6
S141	1	1	0	0	0	0	0	1	0	1	1	0	0	0	1	1	0	0	0	0	0	0	0	4	147	79	2	7	4	120	18.6	30	23.7852	70.5746	12090	2566.8	93	27.6	1.96				36.37	36.37	3.1	136.7	3.91	108.8	15
S142	1	1	0	0	0	0	0	1	0	0	0	0	0	0	0	1	0	0	0	0	0	0	0	6	132	74	2	8	4	122	19.0566	24.6341	25.1244	14.4165	8989	1373.6	101	13.6	1.07					95.28	4.1	137.6	4.02	101.4	27.8
S143	1	1	0	0	0	0	0	1	0	1	0	0	0	0	0	0	0	0	0	0	0	0	0	3	124	88	2	9	2	123	14.1176	29.0909	24.8705	55.3474	19392	1920	96	20	1.53					34.69	3.3	132.2	3.86	95	25.9
S144	1	1	0	0	0	0	0	1	0	1	0	1	0	0	0	0	0	0	0	0	0	0	0	3	147	89	1	2	0	89	14.0984	20	21.8274	26.1898	14018	1849	86	21.5	1.2					70.6	4.3	138.8	3.94	106.9	23.6
S145	1	1	0	0	0	0	0	1	0	1	1	1	0	0	0	0	0	0	0	0	0	0	0	3	153	80	1	4	2	95	15.2941	999	30.3207	7.38798	11960	676	104	6.5	0.94				91.5	91.5	999	138.2	3.43	107.9	21.8
S146	1	1	0	0	0	0	0	1	0	1	1	1	0	0	0	0	0	0	0	0	0	0	0	6	167	111	1	0	0	174	18.4286	28.6667	39.8148	12.7087	17415	1251.3	129	9.7	0.96				98.46	98.46	4.5	137.9	3.24	101.4	24.6
S147	1	1	0	0	0	0	0	1	0	1	0	1	0	0	0	1	0	0	0	0	0	0	0	3	145	80	2	8	3	99	14.1935	20.4651	23.7838	17.6853	12232	1496	88	17	0.85			84.59		84.59	4.3	139.7	3.7	110.2	20.1
S148	1	1	0	0	0	0	0	1	0	1	1	1	0	0	0	0	0	0	0	0	0	0	0	9	173	105	2	8	3	384	16.6667	47.561	49.8721	35.8154	15405	3061.5	195	15.7	0.86			85.48		85.48	4.1	139.5	3.91	104.6	25.1
S149	1	1	0	0	0	0	0	1	0	0	0	1	0	0	0	0	0	0	0	0	0	0	0	3	126	86	1	2	1	97	14.9123	18.8889	20.2864	11.9757	29155	1113.5	85	13.1	0.95					92.98	4.5	136.9	4.19	102.5	26.1
S150	1	1	0	0	0	0	0	1	1	0	0	0	0	0	0	0	0	0	0	0	0	0	0	3	134	95	1	3	1	107	13.8889	19.2308	17.1233	8.50405	4425	892.5	75	11.9	0.87			104.95		104.95	3.9	133.5	4.38	107	19.6
S151	1	1	0	0	0	0	0	1	0	1	0	1	0	0	0	0	0	0	0	0	0	0	0	3	177	87	1	3	1	115	15.7377	24.6154	23.2446	9.51028	9024	1017.6	96	10.6	0.83					107	3.9	127.2	4.13	98	17.6
S152	1	1	0	0	0	0	0	1	0	1	0	0	1	0	0	0	0	0	0	0	0	0	0	8	191	84	2	21	5	149	24.1667	29	30.6878	38.9793	7540	1542.8	116	13.3	1.25		39.58			39.58	4	136.4	3.78	106.9	21.8
S153	1	1	0	0	0	0	0	1	0	1	0	1	0	0	0	0	0	0	0	0	0	0	0	2	179	90	1	3	1	133	15.7895	24.3243	23.2558	34.0746	11520	1854	90	20.6	1.38					54.41	3.7	138.4	3.87	109.1	24.5
S154	1	1	0	0	0	0	0	1	0	1	0	0	0	0	0	0	0	0	0	0	0	0	0	6	158	74	2	4	4	134	20.3571	31.6667	32.1127	15.2777	12768	1345.2	114	11.8	0.84			88.05		88.05	3.6	139.9	3.55	104.6	28.2
S155	1	1	0	0	0	0	0	1	0	1	1	0	0	0	0	0	0	0	0	0	0	0	0	3	172	85	2	4	4	138	17.4194	999	25.1748	32.5714	8208	1641.6	108	15.2	1.06					50.4	999	122	4.29	87.7	25.9
S156	1	1	0	0	0	0	0	1	0	1	1	1	0	0	0	0	0	0	0	0	0	0	0	6	151	79	2	9	4	320	15.5556	38.5	37.3786	21.8888	23562	2079	154	13.5	0.58					94.98	4	136	4.12	104.5	20.8
S157	1	1	0	0	0	0	0	1	0	1	0	0	0	0	0	0	0	0	0	0	0	0	0	3	180	102	1	3	1	111	15.0877	21.5	23.1183	37.3406	7740	1926.4	86	22.4	1.09					51.59	4	133.6	3.72	110.1	25.5
S158	1	1	0	0	0	0	0	1	0	1	0	1	1	0	0	0	0	0	0	0	0	0	0	4	159	104	1	2	0	153	16.7273	23	24.8649	12.1741	9292	1306.4	92	14.2	0.66					107.31	4	135.1	3.7	104.3	23.8
S159	1	1	0	0	0	0	0	1	0	1	0	1	0	0	0	1	0	0	0	0	0	0	0	7	164	111	1	2	1	112	18.5185	23.2558	24.0964	7.26508	11100	760	100	7.6	0.94					104.61	4.3	138.7	4.15	103.9	25.6
S160	1	1	0	0	0	0	0	1	0	1	0	1	0	0	1	0	0	0	0	0	0	0	0	3	204	95	2	7	4	107	16.0345	21.1364	23.3083	27.6973	10137	1143.9	93	12.3	1.28		41.3			41.3	4.4	141.9	3.99	109.2	22.8
S161	1	1	0	0	0	0	0	1	0	1	1	1	0	0	0	0	0	0	0	0	0	0	0	8	130	69	1	0	1	584	12.6786	61.7391	53.3835	98.2568	23998	2953.6	142	20.8	2.28				48.32	30.06	2.3	132.7	2.66	106	19.3
S162	1	1	0	0	0	0	0	1	0	1	0	1	1	0	0	0	0	0	0	0	0	0	0	1	152	84	1	2	0	229	15.8182	20.2326	22.2506	15.2076	11658	1252.8	87	14.4	0.71					82.38	4.3	139.3	3.91	106.2	25.4
S163	1	1	0	0	0	0	0	1	0	0	0	0	0	0	0	1	0	0	1	3	0	0	0	4	169	84	1	2	2	103	15.7692	24.1176	22.905	22.2964	9758	1730.2	82	21.1	0.96				77.6	77.6	3.4	130.9	3.58	98.4	23.9
S164	1	1	0	0	0	0	0	1	0	1	1	1	0	0	0	0	0	0	0	0	0	0	0	3	190	106	1	1	0	353	18.6207	51.4286	52.6829	32.3578	46440	3067.2	216	14.2	0.74					94.79	4.2	133.6	4.1	102.3	24
S165	1	1	0	0	0	0	0	1	0	0	0	0	0	0	0	1	0	0	0	0	0	0	0	3	136	84	2	6	1	147	11.6923	18.0952	18.2254	7.56376	8284	729.6	76	9.6	0.84					96.46	4.2	133.7	4.17	104.4	21.1
S166	1	1	0	0	0	0	0	1	0	1	1	0	0	0	0	0	0	0	0	0	0	0	0	1	189	94	1	0	0	150	18.5714	27.8571	27.791	16.0557	14742	1638	117	14	0.76					102.02	4.2	135.2	4.21	104.3	23.8
S167	1	1	0	0	0	0	0	1	0	1	0	1	0	0	0	0	0	0	0	0	0	0	0	3	155	92	1	1	0	111	17	22.3684	20.5314	7.67196	6290	739.5	85	8.7	0.52					96.39	3.8	139.3	4.14	107.9	23.4
S168	1	1	0	0	0	0	0	1	0	1	1	1	0	0	0	1	0	0	0	0	0	0	0	12	167	100	1	2	1	143	18.1429	30.2381	33.1593	14.8142	37592	1498.6	127	11.8	0.62					101.16	4.2	138.4	3.83	103	27.3
S169	1	1	0	0	0	0	0	1	1	0	0	0	0	0	0	0	0	0	0	0	0	0	0	3	176	99	2	7	1	97	12.5455	17.25	17.3804	11.664	4899	1014.3	69	14.7	0.91					86.96	4	138.3	3.97	105.1	27.4
S170	1	1	0	0	0	0	0	1	1	0	0	0	0	0	0	0	0	0	0	0	0	0	0	4	143	105	2	14	5	99	15.3704	18.8636	22.6158	10.0099	4399	1012.6	83	12.2	0.66					101.16	4.4	140.7	3.67	106.9	26.4
S171	1	1	0	0	0	0	0	1	0	1	0	1	1	0	0	0	0	0	0	0	0	0	0	8	134	94	2	9	4	119	16.6154	25.1163	26.2774	68.9677	25704	3520.8	108	32.6	1.56				51.05	51.05	4.3	136.8	4.11	103.1	20.8
S172	1	1	0	0	0	0	0	1	0	1	1	0	0	0	0	0	0	0	0	0	0	0	0	2	131	75	2	5	2	133	15.9615	23.0556	20.8543	15.5595	5063	1328	83	16	0.94					85.35	3.6	137.2	3.98	105.6	26.1
S173	1	1	0	0	0	0	0	1	0	1	0	1	0	0	0	0	0	0	0	0	0	0	0	3	157	96	1	1	1	120	17.4545	22.3256	26.9663	13.0014	9888	1248	96	13	0.85					95.99	4.3	137.8	3.56	102	25.3
S174	1	1	0	0	0	0	0	1	0	1	0	1	1	0	0	0	0	0	0	0	0	0	0	4	139	78	2	10	4	152	21.9231	30	34.8624	19.1226	12540	2074.8	114	18.2	0.66					108.5	3.8	140.2	3.27	109	22.8
S175	1	1	0	0	0	0	0	1	0	1	0	1	0	0	0	0	0	0	0	0	0	0	0	4	140	95	1	2	1	120	16.0377	24.2857	23.8095	13.2472	6715	1190	85	14	0.8					89.83	3.5	139.3	3.57	102.5	32.9
S176	1	1	0	0	0	0	0	1	0	1	0	1	0	0	0	0	0	0	0	0	0	0	0	3	209	106	1	2	1	98	14.6032	24.2105	23.4694	11.8091	8832	1076.4	92	11.7	0.58					91.15	3.8	141.3	3.92	104.9	28.9
S177	1	1	0	0	0	0	0	1	1	0	0	0	0	0	0	0	0	0	0	0	0	0	0	3	136	90	1	0	0	111	21.4	999	26.75	999	31458	106893	107	999	999					999	999	142.5	4	107.2	26
S178	1	1	0	0	0	0	0	1	1	0	0	0	0	0	0	0	0	0	0	0	0	0	0	7	169	109	1	1	0	111	19.2727	27.8947	28.4946	10.785	15052	1007	106	9.5	0.93					93.37	3.8	138.5	3.72	105.6	19.1
S179	1	1	0	0	0	0	0	1	0	1	1	1	0	0	0	0	0	0	0	0	0	0	0	3	152	99	1	0	0	147	17.8161	37.8049	36.643	19.7498	27900	2123.5	155	13.7	0.78					107.52	4.1	139.1	4.23	102.4	22.1
S180	1	1	0	0	0	0	0	1	0	1	0	0	0	0	0	0	0	0	0	0	0	0	0	6	216	103	2	3	3	112	16	18.7234	24.4444	10.9821	7744	1012	88	11.5	0.71					92.15	4.7	141	3.6	102.4	22.4
S181	1	1	0	0	0	0	0	1	0	1	0	1	0	0	0	0	0	0	0	0	0	0	0	4	164	60	2	12	4	164	15.1724	22	24.1096	23.4568	13024	1399.2	88	15.9	1.2					59.65	4	142.6	3.65	107.9	24
S182	1	1	0	0	0	0	0	1	0	1	0	1	0	0	0	1	0	0	0	0	0	0	0	1	181	64	2	17	4	161	16.6197	33.7143	28.9926	19.9026	8496	1758.2	118	14.9	0.82					88.34	3.5	139.6	4.07	108	22.9
S183	1	1	0	0	0	0	0	1	0	0	0	0	0	0	0	1	0	0	0	0	0	0	0	2	129	83	1	1	0	133	14.8214	23.7143	20.2439	22.3339	6972	1220.1	83	14.7	1.4					54.63	3.5	137.9	4.1	103.1	27.4
S184	1	1	0	0	0	0	0	1	0	1	0	1	1	0	0	0	0	0	0	0	0	0	0	3	148	95	2	6	2	101	15.0877	19.5455	19.8614	18.5072	6880	1763	86	20.5	0.81					95.26	4.4	139	4.33	104	28.4
S185	1	1	0	0	0	0	0	1	0	1	1	0	0	0	0	0	0	0	0	0	0	0	0	4	163	64	2	10	4	137	20.2564	43.8889	37.4408	14.7937	27334	1595.8	158	10.1	0.51					107.87	3.6	139.4	4.22	103.8	27.9
S186	1	1	0	0	0	0	0	1	0	1	0	0	0	1	0	0	0	0	1	3	0	0	0	11	154	91	2	14	5	158	20.8475	42.4138	38.558	64.3475	15621	4600.2	123	37.4	0.98				71.49	71.49	2.9	137.8	3.19	104.1	22
S187	1	1	0	0	0	0	0	1	0	1	0	1	0	0	0	0	0	0	0	0	0	0	0	3	157	103	2	12	4	148	17.1667	22.8889	26.6839	10.1037	6489	896.1	103	8.7	0.9					88.69	4.5	137.8	3.86	104.4	22.2
S188	1	1	0	0	0	0	0	1	0	1	1	1	0	0	0	0	0	0	0	0	0	0	0	3	175	63	2	2	3	114	17.619	26.4286	23.7179	35.3576	13431	1720.5	111	15.5	1.11		48.66			48.66	4.2	133.4	4.68	98.4	21.7
S189	1	1	0	0	0	0	0	1	0	1	0	0	0	0	0	0	0	0	0	0	0	0	0	3	186	104	1	3	1	143	17.0492	24.186	25.7426	17.478	9776	1612	104	15.5	0.86					92.23	4.3	138.4	4.04	104.8	28.3
S190	1	1	0	0	0	0	0	1	0	1	0	1	0	0	0	0	0	0	0	0	0	0	0	3	179	101	1	2	1	132	15.082	23	24.2105	14.4142	20516	846.4	92	9.2	1.16					58.72	4	141.5	3.8	112.7	20.3
S191	1	1	0	0	0	0	0	1	0	1	1	1	0	0	0	0	0	0	0	0	0	0	0	3	210	124	1	4	2	288	12.782	41.4634	41.8719	31.3491	15810	2907	170	17.1	0.82					92.73	4.1	136.7	4.06	104.6	24.4
S192	1	1	0	0	0	0	0	1	0	1	1	1	0	0	0	0	0	0	0	0	0	0	0	3	163	77	2	5	3	255	13.4737	29.0909	37.9822	14.4483	8192	1600	128	12.5	0.45					110.74	4.4	143.2	3.37	105.4	28.5
S193	1	1	0	0	0	0	0	1	0	1	1	1	0	0	0	0	0	0	0	0	0	0	0	5	258	123	2	9	4	169	19.0805	42.5641	47.5645	29.0698	97940	2556.4	166	15.4	0.66					87.94	3.9	139.5	3.49	98.6	26.7
S194	1	1	0	0	0	0	0	1	0	1	1	1	0	0	0	0	0	0	0	0	0	0	0	4	201	95	2	7	4	281	13.6585	49.4118	43.0769	529.188	49728	7694.4	168	45.8	3.14		14.54			14.54	3.4	135.1	3.9	106.3	14.6
S195	1	1	0	0	0	0	0	1	0	1	1	1	0	0	0	0	0	0	0	0	0	0	0	3	163	81	2	4	3	295	22.0339	72.2222	89.6552	21.7447	46020	2054	260	7.9	0.7	94.46				94.46	3.6	139.5	2.9	102.5	25.3
S196	1	1	0	0	0	0	0	1	0	1	0	1	0	0	0	0	0	0	0	0	0	0	0	3	238	108	2	3	3	92	15.8182	19.7727	23.8356	17.0025	8091	1287.6	87	14.8	0.85					75.73	4.4	142.3	3.65	104.8	28.1
S197	1	1	0	0	0	0	0	1	0	0	0	0	0	1	0	0	0	0	0	0	0	0	0	3	160	91	1	0	0	103	16.7241	23.0952	21.2719	10.9815	10088	1115.5	97	11.5	0.73					101.58	4.2	138	4.56	102.5	28.7
S198	1	1	0	0	0	0	0	1	0	1	1	1	0	0	0	0	0	0	0	0	0	0	0	3	204	111	2	3	3	474	23.8462	999	73.9857	120.544	44640	8649	310	27.9	1.03				71.75	71.75	999	132	4.19	96.3	26.4
S199	1	1	0	0	0	0	0	1	0	1	0	0	0	0	0	1	0	0	0	0	0	0	0	2	176	109	1	3	0	102	14.2373	20	20.9476	13.3563	10836	932.4	84	11.1	1.19					69.81	4.2	141.2	4.01	104.6	27.2
S200	1	1	0	0	0	0	0	1	0	1	1	1	0	0	0	0	0	0	0	0	0	0	0	2	149	78	1	1	1	234	17.1739	39.5	42.1333	22.6001	19434	1959.2	158	12.4	3.89					86.69	4	137.9	3.75	104.1	23.8
S201	1	1	0	0	0	0	0	1	0	0	0	0	0	1	0	0	0	0	0	0	0	0	0	3	148	96	1	1	1	118	16.2745	22.4324	21.2276	14.2819	14027	863.2	83	10.4	1.2					60.44	3.7	140.6	3.91	103.3	25.1
S202	1	1	0	0	0	0	0	1	0	1	1	1	0	0	1	1	0	0	0	0	0	0	0	5	199	101	2	4	4	100	27.0968	48	37.4165	37.7246	13608	2268	168	13.5	0.87					60.12	3.5	136.9	4.49	103.5	22.9
S203	1	1	0	0	0	0	0	1	0	1	0	1	0	0	0	0	0	0	0	0	0	0	0	3	152	94	1	1	0	123	13.6508	20	19.0687	11.5675	15050	1118	86	13	0.6					96.65	4.3	137.1	4.51	101.7	25.3
S204	1	1	0	0	0	0	0	1	1	0	0	0	0	0	0	0	0	0	0	0	0	0	0	4	106	73	2	25	5	116	20.1639	32.3684	33.515	56.0539	9102	3247.2	123	26.4	1.18				75.28	57.93	3.8	135.2	3.67	101	25
S205	1	1	0	0	0	0	0	1	0	1	0	1	0	0	0	0	0	0	0	0	0	0	0	3	207	117	2	6	4	117	13.0159	20	24.5509	24.0217	6806	1508.8	82	18.4	0.91					62.81	4.1	139.6	3.34	99.1	26.3
S206	1	1	0	0	0	0	0	1	0	1	0	1	1	0	0	0	0	0	0	0	0	0	0	4	203	78	1	1	2	96	14.2105	21.8919	21.4854	17.1878	6642	1279.8	81	15.8	0.72					74.46	3.7	137.1	3.77	102.1	25.3
S207	1	1	0	0	0	0	0	1	0	1	0	1	0	0	0	0	0	0	0	0	0	0	0	7	159	111	1	1	2	82	15.8182	20.7143	23.9669	5.9589	10788	609	87	7	0.67			102.2		102.2	4.2	140.4	3.63	103.6	27.3
S208	1	1	0	0	0	0	0	1	0	1	0	0	0	0	0	0	0	0	0	0	0	0	0	3	130	89	1	0	0	99	16.2295	23.5714	34.8592	10.4111	9603	871.2	99	8.8	0.66	83.68				83.68	4.2	134.4	2.84	96.5	27.8
S209	1	1	0	0	0	0	0	1	0	1	0	1	0	0	1	1	0	0	0	0	0	0	0	4	138	50	1	3	2	120	12.5	18.9189	14.5833	302.306	2730	2884	70	41.2	3.94		9.54			9.54	3.7	141.4	4.8	111.4	20.7
S210	1	1	0	0	0	0	0	1	0	1	1	1	0	0	0	0	0	0	0	0	0	0	0	2	156	95	1	3	1	117	12.7059	30	30.4225	12.5418	21492	1252.8	108	11.6	0.53					99.89	3.6	136.9	3.55	103.7	24.4
S211	1	1	0	0	0	0	0	1	0	1	1	1	0	0	0	0	0	0	0	0	0	0	0	3	186	95	1	4	2	154	18.9873	40.5405	40	20.2005	33150	1995	150	13.3	0.88			98.76		98.76	3.7	134.4	3.75	98.9	24.2
S212	1	1	0	0	0	0	0	1	0	1	1	1	0	0	0	0	0	0	0	0	0	0	0	5	197	104	1	2	0	232	20.431	64.0541	57.6642	26.4286	51666	2701.8	237	11.4	0.77					102.23	3.7	134.9	4.11	100.7	26.4
S213	1	1	0	0	0	0	0	1	0	1	0	0	0	0	0	0	0	0	0	0	0	0	0	5	189	104	2	6	4	178	22	28.2051	31.25	14.4074	7810	1353	110	12.3	0.92					93.91	3.9	139.7	3.52	104.6	28.5
S214	1	1	0	0	0	0	0	1	0	1	0	0	0	0	0	1	0	0	1	3	0	0	0	4	149	108	2	5	4	140	22.2222	27.907	35.6083	60.1757	5280	3288	120	27.4	1.26				54.64	54.64	4.3	140.5	3.37	104.3	27.1
S215	1	1	0	0	0	0	0	1	1	0	0	0	0	0	0	0	0	0	0	0	0	0	0	2	139	84	2	4	3	136	18.7273	27.1053	27.8378	12.5751	14420	1339	103	13	0.72					106.48	3.8	134.5	3.7	100.1	23.6
S216	1	1	0	0	0	0	0	1	1	0	0	0	0	0	0	0	0	0	0	0	0	0	0	3	167	95	2	4	3	101	19.0385	999	28.125	11.8488	4653	841.5	99	8.5	1.02				71.02	71.02	999	140.8	3.52	106.9	25.6
S217	1	1	0	0	0	0	0	1	0	1	1	0	0	0	0	0	0	0	1	3	0	0	0	5	197	118	2	2	3	271	22.2018	60.5	64.5333	38.2236	35090	3726.8	242	15.4	0.78					97.5	4	141.3	3.75	102	27.6
S218	1	1	0	0	0	0	0	1	0	1	0	1	1	0	0	0	0	0	0	0	0	0	0	3	132	91	1	2	1	125	17.0909	19.5833	29.1925	14.303	17296	1278.4	94	13.6	0.97					89.38	4.8	138	3.22	102.9	23.9
S219	1	1	0	0	0	0	0	1	0	1	1	1	0	0	0	0	0	0	0	0	0	0	0	3	187	107	1	4	1	329	17.4167	50.9756	59.375	37.039	35321	2006.4	209	9.6	1.24					54.17	4.1	135.1	3.52	97.9	97.9
S220	1	1	0	0	0	0	0	1	0	1	0	1	0	0	0	0	0	0	0	0	0	0	0	3	193	115	1	4	2	113	20.3704	28.9474	30.6407	16.5297	7480	1529	110	13.9	0.76					92.5	3.8	137.4	3.59	103.6	27
S221	1	1	0	0	0	0	0	1	0	1	0	1	0	0	0	0	0	0	0	0	0	0	0	3	122	82	2	1	3	101	17.7273	26.8966	18.75	25.3266	2730	1310.4	78	16.8	1.49					51.74	2.9	138.9	4.16	107.6	25.4
S222	1	1	0	0	0	0	0	1	1	0	0	0	0	0	0	0	0	0	0	0	0	0	0	3	172	92	2	3	3	112	18.8889	30	24.5783	16.7014	8976	1264.8	102	12.4	0.71					75.73	3.4	138.2	4.15	107.5	20.5
S223	1	1	0	0	0	0	0	1	0	1	0	1	1	0	0	0	0	0	0	0	0	0	0	3	160	91	2	2	3	99	12.2581	22.3529	20	12.6549	7068	1086.8	76	14.3	0.96					85.88	3.4	139.1	3.8	104.1	26
S224	1	1	0	0	0	0	0	1	0	1	0	0	0	0	0	0	0	1	1	3	0	0	0	12	155	95	2	8	4	124	17.5472	25.8333	26.9565	5.49852	4836	613.8	93	6.6	0.7			111.63		111.63	3.6	132.9	3.45	97.4	26.2
S225	1	1	0	0	0	0	0	1	1	0	0	0	0	0	0	0	0	0	0	0	0	0	0	3	111	77	2	8	1	132	18.5714	31.7073	33.3333	24.6403	25870	1781	130	13.7	1.13					72.28	4.1	137.8	3.9	107.8	23.1
S226	1	1	0	0	0	0	0	1	0	1	0	1	0	0	0	1	0	0	0	0	0	0	0	4	156	93	1	4	1	138	17.2581	27.4359	30.1408	19.5498	13696	1476.6	107	13.8	1.04					75.53	3.9	141.8	3.55	106.6	22.9
S227	1	1	0	0	0	0	0	1	0	1	1	1	0	0	0	0	0	0	0	0	0	0	0	4	115	88	1	3	2	183	13.0769	24.878	21.5645	17.6256	9792	1336.2	102	13.1	0.95					75.81	4.1	136.8	4.73	100.4	24.7
S228	1	1	0	0	0	0	0	1	0	1	0	1	1	0	0	0	0	0	0	0	0	0	0	3	178	110	1	3	2	103	16.129	26.3158	28.169	12.9984	12700	1040	100	10.4	0.98				80.01	80.01	3.8	142.1	3.55	106.6	27.4
S229	1	1	0	0	0	0	0	1	0	1	0	0	0	0	0	1	0	0	0	0	0	0	0	2	189	108	2	10	4	97	20.1923	24.4186	34.0909	10.6876	8610	1071	105	10.2	0.82			100.21		100.21	4.3	138.4	3.08	100.5	24.9
S230	1	1	0	0	0	0	0	1	0	1	0	0	0	0	0	0	0	1	0	0	0	0	0	3	175	86	2	5	3	121	19.6491	26.6667	28.9406	30.5828	8064	1836.8	112	16.4	0.88		60.06			60.06	4.2	140.3	3.87	109.1	23.6
S231	1	1	0	0	0	0	0	1	1	0	0	0	0	0	0	0	0	0	0	4	0	0	1	9	149	94	1	1	1	126	22.2222	18.8679	29.2398	15.8488	6900	1870	100	18.7	0.89					117.99	5.3	140.6	3.42	102.7	24.6
S232	1	1	0	0	0	0	0	1	0	1	0	0	0	0	0	1	0	0	1	3	0	0	0	5	163	101	1	0	2	147	22.2414	999	29.385	195.847	8385	4682.7	129	36.3	2.07					23.91	999	142.6	4.39	108.1	23.4
S233	2	0	1	0	0	0	0	1	1	0	0	0	0	0	0	0	0	0	0	2	0	1	0	10	116	76	1	1	0	100	17.5862	26.1538	23.1293	14.4977	6630	1203.6	102	11.8	1.08					83.02	3.9	133.6	4.41	104.7	21.2
S234	2	0	1	0	0	0	0	1	0	1	0	0	1	0	0	0	0	0	0	2	0	1	0	18	127	85	2	12	4	217	32.3214	51.7143	61.3559	16.0993	10317	1610.9	181	8.9	0.4					100.06	3.5	141.1	2.95	105.9	27.7
S235	2	0	1	0	0	0	0	1	0	1	0	1	0	0	0	0	0	0	0	2	0	1	0	7	152	84	1	4	1	123	16.8421	24.6154	27.5072	27.3178	9888	1555.2	96	16.2	1.04					56.93	3.9	142.2	3.49	111	23.1
S236	2	1	1	0	0	0	0	1	0	1	0	0	1	0	0	0	0	0	0	2	0	1	0	3	149	85	1	0	0	113	12.7119	21.4286	18.7032	26.3103	4425	1260	75	16.8	1.05					47.89	3.5	139.7	4.01	107.3	25.2
S237	2	0	1	0	0	0	0	1	0	1	1	0	0	0	0	0	0	0	0	2	0	1	0	7	130	79	1	1	2	207	15.1852	31.5385	33.515	14.2471	16851	1254.6	123	10.2	0.8			88.06		88.06	3.9	137.3	3.67	100.5	24
S238	2	0	1	0	0	0	0	1	0	1	0	1	0	0	0	0	0	1	0	2	0	1	0	11	152	79	2	22	5	112	21.4583	34.3333	28.6111	9.48981	8240	824	103	8	0.59	86.83				86.83	3	145.4	3.6	113.9	21.7
S239	2	0	1	0	0	0	0	1	0	0	0	0	0	0	0	1	0	0	0	2	0	1	0	9	148	82	1	3	0	112	16.8519	30.3333	26	8.0261	5824	1101.1	91	12.1	0.47					137.19	3	142	3.5	108.2	25.5
S240	2	1	1	0	0	0	0	1	0	1	0	1	1	0	0	0	0	0	0	2	0	1	0	4	150	99	1	3	2	130	16.6102	23.9024	25	17.8631	9604	1205.4	98	12.3	1.07					67.48	4.1	136.2	3.92	102.1	24.8
S241	2	0	1	0	0	1	0	2	0	1	0	1	0	0	0	0	0	1	1	2	0	1	0	13	123	91	2	11	6	999	27.7273	36.9697	27.7904	12.6997	13176	1122.4	122	9.2	0.65	88.38				88.38	3.3	140.8	4.39	112.7	17.2
S242	2	0	1	0	0	0	0	1	1	0	0	0	0	0	0	0	0	1	0	2	0	1	0	7	141	87	1	3	2	147	23.2759	45	41.411	15.9462	6345	1309.5	135	9.7	0.72		82.12			82.12	3	134.9	3.26	108	19.3
S243	2	0	1	0	0	0	0	1	0	0	0	1	1	0	0	0	0	0	0	2	0	1	0	3	164	103	2	2	4	98	14.5455	24.2424	17.6991	10.2118	6320	752	80	9.4	0.69					73.64	3.3	130.7	4.52	101.2	21
S244	2	0	1	0	0	0	0	1	0	1	0	1	1	0	0	0	0	0	0	2	0	1	0	3	163	92	1	3	0	103	16.1017	26.3889	25.8152	11.733	11590	1197	95	12.6	0.76					102.02	3.6	135.3	3.68	102.9	23.2
S245	2	0	1	0	0	1	0	1	0	1	1	1	0	0	0	1	0	0	0	1	1	0	0	19	149	89	2	15	4	144	26.7857	36.5854	36.1446	68.8346	13950	4170	150	27.8	1.24				60.58	60.58	4.1	141.4	4.15	104.9	24.7
S246	2	0	1	0	0	0	0	1	0	1	0	1	0	0	0	0	0	0	0	2	0	1	0	24	157	88	2	11	4	118	16.2903	26.5789	26.0982	12.1925	5656	1060.5	101	10.5	0.73			86.98		86.98	3.8	138.2	3.87	107.1	22.8
S247	2	0	1	0	0	0	0	1	0	1	0	0	0	0	1	1	0	0	0	2	0	1	0	18	157	107	2	13	4	91	13.2759	25.6667	17.5	16.7107	9240	985.6	77	12.8	1.36				58.98	58.98	3	133.7	4.4	109.5	16
S248	2	1	1	0	0	0	0	1	0	1	0	1	0	0	0	0	0	0	0	2	0	1	0	4	226	138	1	0	0	117	15.283	19.2857	21.5426	16.7719	19764	1620	81	20	0.72					96.59	4.2	137.2	3.76	105	23
S249	2	0	1	0	0	0	0	1	0	1	0	1	0	0	0	0	0	0	0	2	0	1	0	6	137	92	1	2	1	102	12.3404	15.6757	15.508	6.23656	3538	696	58	12	0.57			111.6		111.6	3.7	137.8	3.74	106.3	18.6
S250	2	1	1	0	0	0	0	1	0	1	1	1	1	0	0	0	0	0	0	2	0	1	0	8	136	96	1	0	1	121	13.9062	21.7073	22.5888	17.7255	9879	1228.2	89	13.8	0.81					69.29	4.1	136.8	3.94	101.6	26
S251	2	1	1	0	0	0	0	1	0	1	0	1	0	0	0	0	0	0	0	2	0	1	0	4	148	66	1	2	0	155	16.3158	23.8462	25.1351	10.9492	5487	1041.6	93	11.2	0.71					95.13	3.9	136	3.7	103.8	21.3
S252	2	0	1	0	0	0	0	1	0	0	0	0	1	0	0	1	0	0	0	2	0	1	0	10	142	91	2	5	3	122	14	999	21.7514	34.2399	5159	1324.4	77	17.2	1.6					38.68	999	140.6	3.54	105.9	24.5
S253	2	0	1	0	0	0	0	1	0	1	0	1	0	0	0	0	0	0	1	2	0	1	0	7	114	68	2	8	4	138	18.3333	31.4286	28.4238	29.0709	8140	1771	110	16.1	0.85		60.92			60.92	3.5	134.5	3.87	102.1	21.9
S254	2	0	1	0	0	0	0	1	0	1	0	0	0	0	0	0	0	0	0	2	0	1	0	8	141	93	2	6	1	97	15.5	24.4737	19.4154	21.0488	12276	1422.9	93	15.3	1.14					67.6	3.8	140.7	4.79	107.4	24.6
S255	3	0	1	1	0	0	0	1	0	0	0	0	0	0	0	0	0	0	0	2	0	1	0	3	136	85	2	8	0	106	17.6923	23	22.6044	16.3818	35604	1324.8	92	14.4	1.06					80.87	4	137.9	4.07	104.4	24.9
S256	3	1	0	1	0	0	0	1	0	1	0	0	0	0	0	0	0	0	0	1	1	0	0	6	170	83	2	4	3	190	20.9375	30.4545	34.0967	11.9689	13802	1232.8	134	9.2	0.68			103		103	4.4	137.9	3.93	103.7	25.3
S257	3	1	0	1	0	0	0	1	1	0	0	0	0	0	0	0	0	0	0	0	0	0	0	4	151	100	2	8	0	93	18.4314	26.8571	29.375	5.19002	7520	564	94	6	0.76			108.67		108.67	3.5	139.9	3.2	106.5	24.9
S258	3	0	0	1	0	0	0	2	0	1	0	0	0	0	0	1	0	0	1	3	0	0	0	1	177	90	2	15	6	196	39.3878	52.1622	48.4925	36.3705	20844	2373.9	193	12.3	1.14					65.27	3.7	140.7	3.98	103.3	29.6
S259	3	0	1	1	0	0	1	1	0	1	0	0	0	1	1	0	0	0	0	2	0	1	0	8	127	83	2	7	1	86	13.4615	17.5	20.3488	246.795	6370	2310	70	33	6.13					9.36	4	137.6	3.44	98.7	23.2
S260	3	1	0	1	0	0	0	1	0	1	0	0	0	0	0	0	0	0	1	3	0	0	0	6	133	97	2	20	3	131	14.8214	21.2821	21.5584	19.425	7221	1253.3	83	15.1	0.89					64.52	3.9	139.6	3.85	106.7	23.7
S261	3	1	0	1	0	0	0	1	0	1	0	1	0	0	0	0	0	0	0	0	0	0	0	3	147	83	2	6	4	134	18.5938	31.3158	32.8729	14.4016	11186	1285.2	119	10.8	0.8					89.24	3.8	138.3	3.62	103.7	25.3
S262	3	1	0	1	0	0	0	1	0	1	0	0	0	0	0	0	0	0	0	0	0	0	0	3	160	91	2	19	3	158	17.931	23.6364	25.3659	11.5715	10088	1092	104	10.5	0.63					94.37	4.4	136.1	4.1	102.8	21.2
S263	3	1	0	1	0	0	0	1	0	1	0	1	0	1	1	0	0	0	0	0	0	0	0	3	170	98	2	7	1	106	14.8438	22.619	23.4568	54.2099	45885	2717	95	28.6	1.46				50.12	50.12	4.2	139.7	4.05	105.4	24.5
S264	3	1	0	1	0	0	0	1	0	1	0	1	0	0	0	0	0	0	0	0	0	0	0	4	150	85	2	8	1	104	15.4902	17.9545	22.3164	10.8749	5135	932.2	79	11.8	0.79		85.72			85.72	4.4	139	3.54	106.5	20.3
S265	3	0	0	1	0	0	0	1	1	0	0	0	0	0	0	0	0	0	0	0	0	0	0	10	149	85	2	16	4	124	17.7193	34.8276	25.5696	12.2472	8989	949.4	101	9.4	0.66	77.52				77.52	2.9	132.5	3.95	100.8	21.8
S266	3	1	1	1	0	0	0	1	0	1	1	1	1	0	0	1	0	0	0	2	0	1	0	11	116	85	2	8	1	73	20.2222	24.5946	23.9474	5.06729	18564	546	91	6	0.75			107.75		107.75	3.7	138.3	3.8	106	26.5
S267	3	1	0	1	0	0	0	1	0	1	0	1	0	0	0	0	0	0	0	0	0	0	0	4	169	106	2	10	3	128	23.4615	29.7561	37.8882	8.72947	16104	951.6	122	7.8	0.68			109.01		109.01	4.1	141.1	3.22	109.7	23.4
S268	3	1	0	1	0	1	0	2	0	1	1	1	0	0	0	0	0	0	1	3	0	0	0	21	174	67	2	15	6	141	30.4839	54	47.0149	41.1546	9450	2249.1	189	11.9	0.98		54.65			54.65	3.5	132	4.02	101.6	18.4
S269	3	1	0	1	0	0	0	1	0	1	0	1	0	0	0	0	0	0	1	3	0	0	0	15	139	85	2	10	4	125	22.5	43.5484	32.3741	25.9169	10125	1957.5	135	14.5	1.28				75.53	75.53	3.1	142.1	4.17	109.3	25.2
S270	3	1	0	1	0	0	0	1	1	0	0	0	0	0	0	0	0	0	0	0	0	0	0	10	145	99	2	10	1	113	12.9091	17.75	20.4023	5.82659	7881	489.9	71	6.9	1.1					84.08	4	135.9	3.48	101.6	24.1
S271	3	0	0	1	0	0	0	1	0	0	0	0	0	0	0	1	0	0	0	1	1	0	0	2	148	110	2	6	5	117	21.6071	31.0256	31.9261	16.8741	13915	1488.3	121	12.3	0.81					88.2	3.9	138.4	3.79	99.8	23.3
S272	3	1	0	1	0	0	0	1	1	0	0	0	0	0	0	0	0	0	0	0	0	0	0	4	171	89	2	12	0	116	18.0769	21.3636	24.5431	24.762	9776	1945.8	94	20.7	0.81					78.58	4.4	139	3.83	104.9	24.4
S273	3	1	0	1	0	0	0	1	0	1	1	1	1	0	0	0	0	0	0	0	0	0	0	7	187	93	2	5	1	136	14.1026	28.9474	28.5714	11.8379	12760	1122	110	10.2	0.82					94.78	3.8	139.7	3.85	110.2	21.7
S274	3	0	1	1	0	0	0	1	0	1	0	0	0	0	0	1	0	0	0	2	0	1	0	13	172	91	2	7	0	224	18.1707	37.25	49.8328	15.9403	37995	1415.5	149	9.5	0.72		88.8			88.8	4	138.9	2.99	102.9	25.8
S275	3	0	0	1	0	0	0	1	0	1	0	1	0	1	0	0	0	0	0	0	0	0	0	5	148	76	2	22	2	108	17.1642	999	25.2747	41.7485	10810	2254	115	19.6	1.38				53.99	53.99	999	139.7	4.55	105.7	24.8
S276	3	1	0	1	0	0	0	1	0	1	0	1	0	0	0	0	0	0	0	0	0	0	0	5	145	82	2	18	3	141	16.6071	21.1364	24.734	7.59074	6510	790.5	93	8.5	0.71			104.14		104.14	4.4	133.9	3.76	99.7	24.7
S277	3	1	1	1	0	0	0	1	1	0	0	0	0	0	0	0	0	0	0	2	0	1	0	7	147	87	2	11	3	112	17.7778	24	23.5294	15.9754	6432	1142.4	96	11.9	1.02					71.51	4	137.3	4.08	13.3	26.4
S278	3	1	0	1	0	0	0	1	0	1	1	1	0	1	0	0	0	0	0	0	0	0	0	4	144	88	2	13	3	187	20.3077	30	42.3077	13.908	14916	1306.8	132	9.9	0.77			93.96		93.96	4.4	140	3.12	103.2	24
S279	3	1	0	1	0	0	0	1	0	1	1	1	0	0	0	1	0	0	0	0	0	0	0	3	156	95	2	5	0	173	17.2308	28	35.5556	12.6717	9184	1276.8	112	11.4	0.72					100.76	4	141.6	3.15	108.1	25.7
S280	3	1	0	1	0	0	0	1	0	1	0	0	0	0	0	0	0	0	0	0	0	0	0	11	135	85	2	5	3	112	18.2759	26.5	37.3239	17.9861	15900	2098.8	106	19.8	0.92			116.69		116.69	4	140.1	2.84	96.1	35
S281	3	1	0	1	0	0	0	1	0	1	1	1	0	0	0	1	0	0	0	0	0	0	0	3	114	78	2	5	2	237	18.5333	34.75	31.6629	36.4712	14178	2599.3	139	18.7	1.03					71.27	4	136.4	4.39	104.2	23.8
S282	3	0	0	1	0	0	0	1	0	1	1	1	0	0	0	0	0	1	0	0	0	0	0	11	157	61	2	18	4	220	16.4912	26.1111	21.3636	40.0458	5828	1748.4	94	18.6	1.18		43.66			43.66	3.6	138.2	4.4	108.8	19.8
S283	3	0	0	1	0	0	0	1	0	1	0	1	0	0	0	1	0	0	0	0	0	0	0	7	139	112	2	15	4	121	20.9615	26.5854	40.2214	27.9391	9374	1624.1	109	14.9	0.9		58.13			58.13	4.1	138.6	2.71	99.9	27.6
S284	3	1	0	1	0	0	0	1	0	0	0	1	1	0	0	0	0	0	0	0	0	0	0	4	128	80	2	12	1	110	14	17.1111	19.25	6.75962	11781	785.4	77	10.2	0.78					116.19	4.5	138	4	103.3	22
S285	3	0	0	1	0	0	0	1	1	0	0	0	0	0	0	0	0	0	0	2	0	1	0	4	177	116	2	9	2	115	19.2157	24.5	25.3886	29.7108	15974	1911	98	19.5	1.16					64.32	4	143.4	3.86	107.6	24.3
S286	3	0	0	1	0	0	0	2	0	1	0	1	0	0	0	1	0	0	0	0	0	0	0	2	149	94	2	22	6	171	32.9412	40	32.4952	1169.96	15792	16917.6	168	100.7	3.05		14.46			14.46	4.2	139.9	5.17	113.6	10.4
S287	3	1	0	1	0	0	0	1	0	1	0	0	0	0	0	1	0	0	0	0	0	0	0	7	178	107	2	13	4	106	16.1818	21.1905	25.2841	6.60338	7921	605.2	89	6.8	0.89					91.65	4.2	139.5	3.52	100.8	26.5
S288	3	1	0	1	0	0	0	1	0	0	0	0	0	0	0	1	0	0	0	0	0	0	0	7	160	117	2	5	1	86	13.2727	16.2222	18.3879	8.04454	5767	1058.5	73	14.5	0.54					131.58	4.5	140.9	3.97	105.8	25.4
S289	3	0	0	1	0	0	0	2	0	1	0	1	0	1	1	0	0	0	0	1	1	0	0	1	142	65	2	6	6	135	29.322	52.4242	40.6103	59.7734	9688	4221.2	173	24.4	0.99				70.62	70.62	3.3	135.1	4.26	103.4	18.6
S290	3	1	0	1	0	0	0	1	0	1	0	0	0	0	0	0	0	0	0	0	0	0	0	4	158	107	2	13	0	108	15.8929	999	25.5747	17.5303	7565	1388.4	89	15.6	1					79.2	999	140.9	3.48	104	27.1
S291	3	1	0	1	0	0	0	1	0	1	0	1	0	0	0	0	0	0	0	0	0	0	0	4	150	79	2	16	2	209	17.3684	26.0526	30.2752	10.041	18810	881.1	99	8.9	0.82			87.75		87.75	3.8	133.7	3.27	98.6	24.6
S292	3	1	0	1	0	0	0	1	0	1	1	0	0	0	1	1	0	0	0	0	0	0	0	9	184	73	2	5	3	999	23.2584	60.8824	76.3838	147.015	24840	3870.9	207	18.7	2.36				26.33	26.33	3.4	144.1	2.71	107.2	28.3
S293	3	1	0	1	0	0	0	1	0	1	0	1	0	0	0	1	0	0	0	0	0	0	0	3	145	95	2	13	2	112	18.6667	30.2703	29.4737	18.9357	10192	1747.2	112	15.6	0.83					92.27	3.7	137.9	3.8	104.1	27.2
S294	3	1	0	1	0	0	0	1	0	0	0	1	0	0	0	0	0	0	0	0	0	0	0	4	110	67	1	4	2	132	20	37.0588	32.3907	66.1792	11970	2570.4	126	20.4	1.69				38.84	38.84	3.4	136	3.89	105.4	21.8
S295	4	0	0	0	1	0	0	1	0	1	0	0	0	0	0	0	0	0	0	1	1	0	0	11	171	98	2	16	4	174	21.6071	28.8095	44.4853	16.8539	10285	1464.1	121	12.1	0.81			86.87		86.87	4.2	146.1	2.72	107.2	28.4
S296	4	1	0	0	1	0	0	1	0	0	0	0	1	0	0	0	0	0	0	0	0	0	0	5	131	91	2	21	4	106	20.4651	25.8824	24.0437	14.6087	5896	924	88	10.5	1.11				63.25	63.25	3.4	143.7	3.66	112.3	21.1
S297	4	1	0	0	1	0	0	1	0	1	0	0	0	0	0	1	1	0	0	1	1	0	0	45	137	82	2	12	4	413	26.1739	94.0625	82.2404	53.4989	46354	5839.4	301	19.4	0.69			109.15		109.15	3.2	135.4	3.66	105.6	24.7
S298	4	1	0	0	1	0	0	2	0	1	0	1	1	0	0	0	0	0	1	3	0	0	0	15	175	96	2	13	6	131	20.7463	33.9024	40.5248	19.261	16680	1834.8	139	13.2	0.81			95.26		95.26	4.1	136.6	3.43	103.2	23.5
S299	4	0	1	1	1	1	0	1	0	1	0	1	0	0	0	0	0	0	1	2	0	1	0	7	155	75	2	8	0	142	18.8	23.5	27.9762	16.6104	5358	1240.8	94	13.2	0.85		74.7			74.7	4	138.7	3.36	111.3	18.2
S300	4	1	0	0	1	0	0	1	0	1	0	1	0	0	0	0	0	0	0	0	0	0	0	4	249	135	2	6	4	127	21.087	20.2083	23.43	10.6291	7663	1125.2	97	11.6	0.54					105.86	4.8	138.7	4.14	102.7	24.1
S301	4	1	1	0	1	0	0	1	0	1	0	1	0	0	0	0	0	0	0	2	0	1	0	5	144	91	2	9	4	129	15.9375	32.9032	29.2264	8.48931	8364	877.2	102	8.6	0.46					103.33	3.1	139.7	3.49	103.9	26.3
S302	4	0	1	0	1	0	0	1	0	1	0	1	0	0	0	0	0	0	0	2	0	1	0	4	174	107	2	18	5	130	17.377	34.1935	31.2684	15.0673	8586	1388.6	106	13.1	0.69			92.16		92.16	3.1	135.9	3.39	102	26.4
S303	4	1	0	0	1	0	0	1	0	0	0	0	0	0	0	1	0	0	0	0	0	0	0	18	161	97	2	15	4	120	18.5455	30	28.8136	9.80165	10608	795.6	102	7.8	0.82					81.17	3.4	138.2	3.54	104.9	23.5
S304	4	0	0	1	1	1	0	2	0	1	1	1	0	0	0	0	0	0	1	3	0	0	0	4	138	75	2	21	3	132	28.2258	39.7727	52.5526	18.2386	26075	1767.5	175	10.1	0.57	96.91				96.91	4.4	142.1	3.33	106	21.1
S305	4	0	0	1	1	1	0	2	0	0	0	0	1	0	0	1	0	0	1	4	0	0	1	33	110	92	2	17	6	166	32.1277	36.8293	37.1921	13.1291	15553	1253.3	151	8.3	0.65	95.46				95.46	4.1	138.9	4.06	105.9	23
S306	4	1	0	0	1	0	0	1	0	1	0	1	0	0	0	0	0	0	0	0	0	0	0	2	163	105	1	2	3	119	17.3585	999	25.3444	999	7912	91908	92	999	999					999	999	141.9	3.63	110.1	22.1
S307	4	0	0	0	1	1	0	2	0	1	1	1	0	0	0	0	0	0	1	2	0	1	0	14	121	86	2	14	6	145	24.5455	43.5484	47.3684	12.4031	32940	1039.5	135	7.7	0.7	83.81				83.81	3.1	138.5	2.85	106.6	24.7
S308	4	1	0	0	1	0	0	1	0	1	0	1	0	0	0	1	0	0	1	4	0	0	1	4	176	93	2	13	4	120	26.3333	37.619	36.6589	74.5812	11060	2733.4	158	17.3	1.31		36.65			36.65	4.2	140.3	4.31	106.9	22.2
S309	4	0	0	0	1	1	0	1	0	1	1	0	0	0	0	1	0	0	1	1	1	0	0	27	141	76	2	15	4	264	24.9275	45.2632	45.8667	38.7766	7224	2700.4	172	15.7	1.14		69.64			69.64	3.8	136	3.75	102.6	23.5
S310	4	1	0	1	1	0	0	1	0	1	0	1	0	0	0	0	0	0	0	0	0	0	0	5	154	59	2	14	4	155	20.8511	33.7931	28.9086	60.0208	13132	2303	98	23.5	1.29		38.37			38.37	2.9	140.4	3.39	105.1	21.7
S311	4	1	0	0	1	0	0	1	0	0	0	1	0	0	0	0	0	0	0	0	0	0	0	3	136	91	1	1	1	114	16.6667	19.0476	21.9178	7.61703	15520	864	80	10.8	0.84					113.43	4.2	138.5	3.65	105.9	23.6
S312	4	0	0	0	1	1	0	2	0	1	0	0	0	0	0	0	0	0	1	1	1	0	0	13	209	72	2	32	6	108	20.1818	42.6923	27.4752	123.728	22533	3096.9	111	27.9	2.1					25.03	2.6	142.7	4.04	111	19.6
S313	4	0	1	0	1	0	0	1	0	1	0	1	0	0	0	1	0	1	0	2	0	1	0	19	148	90	2	22	5	137	21.194	43.0303	48.7973	65.4816	11786	3521.6	142	24.8	0.97		53.78			53.78	3.3	138.8	2.91	90.5	37
S314	4	0	0	1	1	1	0	2	0	1	1	1	0	0	1	0	0	0	1	4	0	0	1	6	163	93	2	15	6	265	25.4867	999	99.3103	174.453	30240	8208	288	28.5	1.26		47.05			47.05	999	144.6	2.9	106.4	25.8
S315	4	0	0	0	1	0	0	2	0	0	0	0	0	0	0	1	0	0	0	1	1	0	0	13	163	78	2	13	6	166	9.7	25.5263	23.7164	20.7493	8730	1775.1	97	18.3	0.73		85.55			85.55	3.8	137.9	4.09	96.1	35.4
S316	4	0	1	0	1	0	0	1	0	1	0	1	0	0	0	0	0	0	0	2	0	1	0	6	195	96	1	4	2	95	16	999	20.8531	19.7649	6424	1126.4	88	12.8	1.07					56.99	999	138.2	4.22	108.6	22.3
S317	4	1	0	0	1	0	0	1	0	0	0	1	0	0	0	1	0	0	0	0	0	0	0	3	145	82	2	8	3	93	21.2	999	33.3333	24.3606	8162	1653.6	106	15.6	0.92		67.88			67.88	999	140	3.18	107.7	20.4
S318	4	1	0	0	1	0	0	1	0	1	0	1	0	0	0	0	0	0	0	0	0	0	0	9	181	72	2	18	5	133	23.0909	34.3243	36.4943	18.2069	15494	1701.8	127	13.4	0.82			93.47		93.47	3.7	136.5	3.48	106.6	21.5
S319	4	1	0	0	1	0	0	1	0	1	0	1	0	0	0	0	0	0	0	0	0	0	0	5	172	103	1	3	2	116	17.8689	27.9487	35.2751	10.1444	13625	1046.4	109	9.6	0.74					103.15	3.9	138.3	3.09	106.1	23.1
S320	4	1	0	0	1	0	0	1	1	0	0	0	0	0	0	0	0	0	0	0	0	0	0	3	134	93	2	9	4	106	16.6667	23.75	23.6908	9.32439	8360	1140	95	12	0.7					122.26	4	134.8	4.01	99.4	25.5
S321	4	1	0	0	1	0	0	1	0	0	1	0	0	0	0	0	0	0	0	0	0	0	0	4	145	89	2	9	4	190	28.3824	47.0732	50.3916	20.1325	16598	2142.3	193	11.1	0.8					106.41	4.1	138.4	3.83	106.9	25.6
S322	4	0	0	0	1	1	0	1	0	0	0	0	1	0	0	0	0	0	1	3	0	0	0	15	144	81	2	20	5	113	15.4237	26	25	11.6366	7007	1128.4	91	12.4	0.58	96.97				96.97	3.5	139.1	3.64	108.7	21.8
S323	4	0	1	1	1	0	0	1	0	1	0	0	0	0	0	0	0	0	0	2	0	1	0	4	166	108	2	7	3	166	15.8824	22.5	19.5652	23.1176	5022	1271.7	81	15.7	1.21				55.01	55.01	3.6	138.6	4.14	106.4	25.3
S324	4	1	0	0	1	0	0	1	1	0	0	0	0	0	0	0	0	0	0	0	0	0	0	4	178	98	2	14	4	107	17.6271	28.1081	28.8889	17.053	9568	1518.4	104	14.6	0.71		89.04			89.04	3.7	137.9	3.6	104.4	23.6
S325	4	1	0	1	1	0	0	1	1	1	0	0	0	0	0	0	0	0	0	0	0	0	0	15	166	76	2	13	4	219	21.3889	32.0833	34.8416	24.6887	6776	2371.6	154	15.4	1.12					96.06	4.8	138.3	4.42	99.1	27.4
S326	4	1	0	1	1	0	0	2	0	1	0	1	0	0	0	1	0	0	1	1	1	0	0	3	130	100	2	23	6	131	30.6667	47.1795	55.9271	166.292	56120	6237.6	184	33.9	1.33		37.51			37.51	3.9	142.3	3.29	105.2	25
S327	4	1	1	0	1	0	0	1	0	0	0	1	0	0	0	0	0	0	0	2	0	1	0	7	154	77	2	11	999	98	17.4	24.1667	22.5389	7.89305	6090	739.5	87	8.5	0.52					93.69	3.6	140.7	3.86	105.5	23.9
S328	4	0	0	1	1	0	0	1	0	1	0	1	0	0	0	0	0	0	0	0	0	0	0	6	150	69	2	12	4	128	16.0317	36.0714	32.1656	15.8705	7070	1010	101	10	0.83		63.64			63.64	2.8	136.9	3.14	104.7	23.5
S329	5	0	0	0	0	1	0	1	0	1	0	1	0	0	0	0	0	0	1	3	0	0	0	18	171	118	2	29	4	146	35.4717	48.2051	46.6501	432.456	18988	11693.6	188	62.2	2.35				27.04	27.04	3.9	150.8	4.03	118.5	19.7
S330	5	1	0	0	0	0	1	2	0	1	1	1	0	0	0	0	0	0	1	2	0	0	0	7	132	79	2	11	6	282	30.3125	53.8889	64.4518	61.7719	27936	3298	194	17	0.97		53.39			53.39	3.6	139.7	3.01	113.7	16.2
S331	5	0	0	0	0	0	1	1	0	0	0	0	0	0	0	1	0	0	0	4	0	0	1	11	120	72	2	5	2	90	13.6735	18.6111	16.6667	9.95233	7772	897.8	67	13.4	0.78					90.21	3.6	136.2	4.02	102.5	21.1
S332	5	0	0	0	0	0	1	1	0	1	1	0	0	0	0	0	1	0	0	5	0	0	0	6	186	103	2	7	2	275	16.2791	53.8462	52.3691	37.8162	55020	2646	210	12.6	1.23					69.97	3.9	136.4	4.01	103.7	24.1
S333	5	1	0	0	0	0	1	2	0	1	0	0	1	0	0	0	0	0	1	2	0	1	0	1	189	92	2	21	6	110	20	23.5556	25.8537	6.63254	9752	699.6	106	6.6	0.48	105.48				105.48	4.5	142	4.1	113	23.6
S334	5	0	0	0	0	0	1	1	0	1	0	0	0	0	0	0	0	0	0	0	0	0	0	4	181	123	1	0	0	138	20.7407	23.3333	33.0383	3.19115	27888	380.8	112	3.4	0.66			119.33		119.33	4.8	139.7	3.39	107.4	23.5
S335	5	0	0	0	0	1	1	2	0	1	1	0	0	0	0	0	0	0	0	2	0	1	0	5	155	85	2	19	6	277	31.8182	999	58.1717	20.1483	15540	1848	210	8.8	0.62	91.72				91.72	999	135.1	3.61	101.4	25
S336	5	0	0	0	0	0	1	1	0	1	0	1	0	1	0	0	0	0	0	2	0	1	0	3	132	68	1	3	1	119	15.098	19.7436	18.1604	41.2644	6237	1971.2	77	25.6	1.4					47.77	3.9	139.5	4.24	111	18.7
S337	5	0	0	0	0	1	1	2	1	0	0	0	0	0	0	0	0	0	1	3	0	0	0	20	139	88	2	7	4	94	12.037	28.2609	24.4361	91.0061	12675	3880.5	65	59.7	1.36		42.64			42.64	2.3	144.3	2.66	110.9	18.8
S338	5	1	0	0	0	1	0	1	0	1	1	0	0	0	0	0	0	1	1	3	0	0	0	16	161	119	2	17	1	165	19.0361	38.5366	46.1988	31.1687	43608	3333.8	158	21.1	0.79			106.96		106.96	4.1	141.5	3.42	108.4	22.1
S339	5	0	0	0	0	0	1	2	0	1	0	0	0	0	0	1	0	0	1	1	1	0	0	3	139	72	2	12	6	149	29.0741	41.3158	39.6465	30.7942	9420	1915.4	157	12.2	0.86					62.2	3.8	137.2	3.96	104.5	23.2
S340	5	0	0	0	0	1	0	2	0	1	1	1	0	0	0	0	0	1	1	3	0	0	0	3	180	85	2	23	6	159	24.2105	44.878	40.2626	92.2871	33856	4140	184	22.5	1.5				44.86	44.86	4.1	139.4	4.57	104.6	23.1
S341	5	0	0	0	0	0	1	1	0	1	0	0	1	0	0	1	0	0	0	1	1	0	0	22	194	81	2	21	4	158	17.6667	27.1795	26.3682	40.7608	12826	1982.2	106	18.7	1.28					48.63	3.9	137.5	4.02	102.3	22.3
S342	5	0	0	0	0	1	0	2	0	1	1	1	0	0	0	1	0	0	1	3	0	0	0	29	152	96	2	17	6	200	26.7901	50.4651	58.9674	25.1924	23219	2213.4	217	10.2	0.7			87.86		87.86	4.3	138.6	3.68	102.4	29.6
S343	5	0	0	0	0	0	1	1	0	1	1	0	1	0	0	0	0	0	0	0	0	0	0	3	162	98	1	0	2	113	15.3226	22.093	26.0274	17.4084	7220	1197	95	12.6	0.9					68.76	4.3	140.3	3.65	105	22.9
S344	5	0	0	0	0	0	1	2	0	1	0	0	1	0	0	0	0	0	0	0	0	0	0	8	167	145	2	24	6	200	17.1642	26.1364	27.9126	155.021	6095	4013.5	115	34.9	2.58				25.89	25.89	4.4	133.7	4.12	98.3	25.4
S345	5	0	0	0	0	1	0	2	0	1	1	1	0	1	1	1	0	0	1	4	0	0	1	16	137	79	2	20	6	198	18.0851	50	48.7106	89.4412	36720	2465	170	14.5	2.26				27.56	27.56	3.4	138	3.49	102.5	24.3
S346	5	0	0	0	0	1	0	2	0	1	0	0	0	0	0	1	0	0	1	3	0	0	0	25	144	79	2	18	5	149	22.9688	37.6923	35.1675	11.5217	7497	1205.4	147	8.2	0.65	104.62				104.62	3.9	138.1	4.18	108.1	18.9
S347	5	0	0	0	0	1	1	2	0	1	1	1	0	0	0	1	0	0	1	4	0	0	1	15	184	106	2	17	6	172	32.7778	76.129	57.2816	51.6936	45548	4224.4	236	17.9	0.93				81.72	81.72	3.1	136	4.12	99.4	26.3
S348	5	0	0	0	0	0	1	2	0	0	0	0	0	0	0	1	0	0	1	3	0	0	0	6	151	102	2	18	5	146	20.3846	30.2857	35.2159	17.8945	8374	1706.6	106	16.1	0.82			95.37		95.37	3.5	134.3	3.01	99.3	20
S349	5	0	0	0	0	1	1	2	0	1	1	1	1	0	0	0	0	0	1	3	0	0	0	24	160	81	2	10	6	244	32.9333	82.3333	65.5172	37.368	31616	3482.7	247	14.1	0.81			93.2		93.2	3	138	3.77	103.6	25.1
S350	5	0	0	0	0	0	1	1	0	1	0	1	0	0	0	1	0	0	0	0	0	0	0	3	160	117	2	20	4	137	20.1695	26.4444	26.8018	19.4814	29631	1844.5	119	15.5	0.6					94.68	4.5	137.4	4.44	98	23.8
S351	5	0	0	0	0	1	0	2	0	1	0	0	1	0	0	1	0	0	1	3	0	0	0	12	128	92	2	22	6	147	19.5	31.6216	24.6835	27.3862	6786	1684.8	117	14.4	1.09					61.52	3.7	132.9	4.74	103.9	18.2
[truncated: 9 more columns]
